# Supplementary material for: Functional and Epigenomic Consequences of DNMT1 Variants in Inherited Neurological Disorders
Source: Int J Mol Sci. 2026 Jan 26;27(3):1232. doi: 10.3390/ijms27031232 (PMC12898541; doi:10.3390/ijms27031232)
Supplement: Supplementary file 1 [file ijms-27-01232-s001.zip › Supplementary Table S2.xlsx]

## Sheet: SupTableS2
Supplementary Table S2 Differential enrichment of Gene Ontology biological process terms identified by gene set enrichment analysis (five controls vs. four p.Y511H carrying patients)
ID	setSize	enrichmentScore	NES	pvalue	p.adjust	qvalue
GOBP_SKELETAL_SYSTEM_DEVELOPMENT	449	0.435428	1.58767	1.17e-08	1.78e-05	1.46e-05
GOBP_CELL_FATE_COMMITMENT	253	0.472545	1.69482	2.2e-07	0.000111	9.11e-05
GOBP_REGULATION_OF_TRANS_SYNAPTIC_SIGNALING	421	0.427605	1.55563	2.04e-07	0.000111	9.11e-05
GOBP_CENTRAL_NERVOUS_SYSTEM_NEURON_DIFFERENTIATION	221	0.47664	1.69439	5.35e-07	0.000203	0.000166
GOBP_REGULATION_OF_MEMBRANE_POTENTIAL	365	0.433763	1.57116	7.12e-07	0.000216	0.000177
GOBP_REGULATION_OF_NEURON_DIFFERENTIATION	178	0.489538	1.71731	1.14e-06	0.000289	0.000236
GOBP_EMBRYONIC_ORGAN_DEVELOPMENT	409	0.420273	1.52824	1.38e-06	0.000299	0.000245
GOBP_CARTILAGE_DEVELOPMENT	176	0.486051	1.70616	4.03e-06	0.00073	0.000597
GOBP_NEUROTRANSMITTER_TRANSPORT	172	0.481148	1.68595	4.33e-06	0.00073	0.000597
GOBP_NEUROPEPTIDE_SIGNALING_PATHWAY	74	0.578093	1.86016	5.96e-06	0.000904	0.000739
GOBP_EAR_DEVELOPMENT	198	0.469504	1.65316	7.23e-06	0.000997	0.000815
GOBP_CELL_FATE_SPECIFICATION	98	0.538946	1.78954	8.64e-06	0.001	0.000822
GOBP_EMBRYONIC_SKELETAL_SYSTEM_DEVELOPMENT	128	0.512635	1.75284	8.41e-06	0.001	0.000822
GOBP_MORPHOGENESIS_OF_AN_EPITHELIUM	428	0.403783	1.4695	9.27e-06	0.001	0.000822
GOBP_POSITIVE_REGULATION_OF_NEURON_DIFFERENTIATION	82	0.545346	1.77699	2.25e-05	0.00227	0.00186
GOBP_MUSCLE_TISSUE_DEVELOPMENT	354	0.409635	1.4811	3.35e-05	0.00299	0.00245
GOBP_AXON_DEVELOPMENT	453	0.395573	1.44167	3.24e-05	0.00299	0.00245
GOBP_REGULATION_OF_FAT_CELL_DIFFERENTIATION	109	0.507956	1.71002	4.17e-05	0.00333	0.00273
GOBP_EMBRYONIC_ORGAN_MORPHOGENESIS	272	0.429413	1.54261	4.1e-05	0.00333	0.00273
GOBP_SYNAPTIC_TRANSMISSION_GLUTAMATERGIC	88	0.529175	1.73717	5.24e-05	0.00379	0.0031
GOBP_MORPHOGENESIS_OF_A_BRANCHING_STRUCTURE	176	0.463711	1.62774	5.13e-05	0.00379	0.0031
GOBP_SENSORY_ORGAN_MORPHOGENESIS	248	0.424451	1.51934	6.11e-05	0.00422	0.00345
GOBP_BRANCHING_MORPHOGENESIS_OF_AN_EPITHELIAL_TUBE	138	0.47727	1.64405	8.96e-05	0.00592	0.00484
GOBP_CONNECTIVE_TISSUE_DEVELOPMENT	252	0.421498	1.51073	0.000101	0.00638	0.00521
GOBP_RESPONSE_TO_BMP	145	0.468006	1.61966	0.000128	0.00777	0.00635
GOBP_EXTERNAL_ENCAPSULATING_STRUCTURE_ORGANIZATION	249	0.418097	1.49745	0.000137	0.00797	0.00652
GOBP_PATTERN_SPECIFICATION_PROCESS	417	0.39255	1.42788	0.000149	0.00838	0.00685
GOBP_SPINAL_CORD_DEVELOPMENT	95	0.509765	1.68555	0.000161	0.00875	0.00715
GOBP_SKELETAL_SYSTEM_MORPHOGENESIS	208	0.434312	1.53578	0.000211	0.011	0.00903
GOBP_ACTION_POTENTIAL	137	0.461682	1.58781	0.000258	0.013	0.0107
GOBP_REGULATION_OF_NEUROTRANSMITTER_TRANSPORT	84	0.51119	1.67334	0.000302	0.0131	0.0107
GOBP_MONOATOMIC_ANION_TRANSPORT	119	0.47734	1.62509	0.000287	0.0131	0.0107
GOBP_NEURON_MIGRATION	170	0.444919	1.55679	0.000291	0.0131	0.0107
GOBP_SEX_DIFFERENTIATION	225	0.421013	1.4988	0.000299	0.0131	0.0107
GOBP_REGULATION_OF_NEURON_PROJECTION_DEVELOPMENT	381	0.386207	1.39942	0.000295	0.0131	0.0107
GOBP_EMBRYONIC_SKELETAL_SYSTEM_MORPHOGENESIS	88	0.50698	1.66431	0.000324	0.0132	0.0108
GOBP_POSITIVE_REGULATION_OF_VASCULATURE_DEVELOPMENT	131	0.469044	1.61348	0.00033	0.0132	0.0108
GOBP_SIGNAL_RELEASE	384	0.385639	1.39816	0.000318	0.0132	0.0108
GOBP_CENTRAL_NERVOUS_SYSTEM_NEURON_DEVELOPMENT	90	0.502687	1.65512	0.000392	0.0149	0.0122
GOBP_EPITHELIAL_TUBE_MORPHOGENESIS	294	0.39905	1.43205	0.000385	0.0149	0.0122
GOBP_REGULATION_OF_POSTSYNAPTIC_MEMBRANE_POTENTIAL	119	0.470242	1.60092	0.000439	0.0163	0.0133
GOBP_CHLORIDE_TRANSPORT	85	0.496778	1.63235	0.000471	0.017	0.0139
GOBP_POSITIVE_REGULATION_OF_MAPK_CASCADE	336	0.388409	1.40071	0.000529	0.0187	0.0153
GOBP_REGULATION_OF_DEVELOPMENTAL_GROWTH	256	0.410118	1.46861	0.000542	0.0187	0.0153
GOBP_CELLULAR_RESPONSE_TO_RETINOIC_ACID	61	0.531142	1.65665	0.000588	0.0193	0.0158
GOBP_RECOMBINATIONAL_REPAIR	167	-0.322241	-1.51034	0.000595	0.0193	0.0158
GOBP_CARDIAC_MUSCLE_TISSUE_DEVELOPMENT	191	0.426829	1.49997	0.000601	0.0193	0.0158
GOBP_FOREBRAIN_DEVELOPMENT	356	0.383939	1.38895	0.000611	0.0193	0.0158
GOBP_COLLAGEN_FIBRIL_ORGANIZATION	54	0.555169	1.7194	0.000675	0.0204	0.0167
GOBP_GLUTAMATE_RECEPTOR_SIGNALING_PATHWAY	52	0.556435	1.70498	0.000687	0.0204	0.0167
GOBP_EAR_MORPHOGENESIS	114	0.472777	1.60128	0.000678	0.0204	0.0167
GOBP_REGULATION_OF_NERVOUS_SYSTEM_DEVELOPMENT	391	0.379092	1.37478	0.000795	0.0232	0.019
GOBP_RENAL_SYSTEM_DEVELOPMENT	286	0.394591	1.41591	0.000876	0.0251	0.0205
GOBP_SKELETAL_MUSCLE_CELL_DIFFERENTIATION	72	0.514614	1.649	0.000918	0.0256	0.021
GOBP_AMINO_ACID_TRANSPORT	126	0.455804	1.56151	0.000928	0.0256	0.021
GOBP_POSITIVE_REGULATION_OF_FAT_CELL_DIFFERENTIATION	55	0.544751	1.68793	0.00114	0.0304	0.0248
GOBP_NEGATIVE_REGULATION_OF_CELL_DEVELOPMENT	213	0.412459	1.46262	0.00114	0.0304	0.0248
GOBP_CARDIAC_CHAMBER_MORPHOGENESIS	118	0.458001	1.55661	0.0012	0.0309	0.0252
GOBP_FAT_CELL_DIFFERENTIATION	203	0.417427	1.47351	0.0012	0.0309	0.0252
GOBP_REGULATION_OF_SYNAPTIC_TRANSMISSION_GLUTAMATERGIC	60	0.527062	1.64731	0.00134	0.0331	0.0271
GOBP_PHOSPHOLIPASE_C_ACTIVATING_G_PROTEIN_COUPLED_RECEPTOR_SIGNALING_PATHWAY	101	0.471644	1.57413	0.00136	0.0331	0.0271
GOBP_DEFENSE_RESPONSE_TO_VIRUS	201	-0.290911	-1.47249	0.00137	0.0331	0.0271
GOBP_TAXIS	278	0.386817	1.38738	0.00133	0.0331	0.0271
GOBP_ACIDIC_AMINO_ACID_TRANSPORT	53	0.536929	1.65051	0.00148	0.0331	0.0271
GOBP_NEURON_FATE_COMMITMENT	72	0.505797	1.62074	0.00153	0.0331	0.0271
GOBP_REGULATION_OF_POSTSYNAPTIC_MEMBRANE_NEUROTRANSMITTER_RECEPTOR_LEVELS	102	0.468703	1.56564	0.00152	0.0331	0.0271
GOBP_DIGESTIVE_SYSTEM_DEVELOPMENT	130	0.451997	1.55228	0.00142	0.0331	0.0271
GOBP_INORGANIC_ANION_TRANSMEMBRANE_TRANSPORT	91	0.471248	1.54955	0.0015	0.0331	0.0271
GOBP_ANTERIOR_POSTERIOR_PATTERN_SPECIFICATION	198	0.418539	1.47371	0.00147	0.0331	0.0271
GOBP_DEVELOPMENT_OF_PRIMARY_SEXUAL_CHARACTERISTICS	189	0.418618	1.47091	0.00151	0.0331	0.0271
GOBP_MONOAMINE_TRANSPORT	56	0.523926	1.62391	0.00169	0.0343	0.028
GOBP_REGULATION_OF_NEUROTRANSMITTER_SECRETION	71	0.504908	1.61864	0.00189	0.0343	0.028
GOBP_NEGATIVE_REGULATION_OF_NEURON_DIFFERENTIATION	69	0.505966	1.61748	0.0019	0.0343	0.028
GOBP_ODONTOGENESIS	94	0.479399	1.58394	0.00185	0.0343	0.028
GOBP_NEURAL_CREST_CELL_DIFFERENTIATION	84	0.48153	1.57625	0.00177	0.0343	0.028
GOBP_MITOCHONDRIAL_GENE_EXPRESSION	149	-0.31497	-1.50696	0.0019	0.0343	0.028
GOBP_CARDIAC_CHAMBER_DEVELOPMENT	156	0.424241	1.4783	0.00188	0.0343	0.028
GOBP_SKELETAL_MUSCLE_ORGAN_DEVELOPMENT	156	0.423794	1.47674	0.00192	0.0343	0.028
GOBP_NEURON_PROJECTION_GUIDANCE	215	0.410284	1.45573	0.00174	0.0343	0.028
GOBP_REGULATION_OF_TRANSMEMBRANE_RECEPTOR_PROTEIN_SERINE_THREONINE_KINASE_SIGNALING_PATHWAY	241	0.398258	1.42467	0.00173	0.0343	0.028
GOBP_NUCLEOSIDE_PHOSPHATE_BIOSYNTHETIC_PROCESS	250	-0.279921	-1.42178	0.00175	0.0343	0.028
GOBP_REPRODUCTIVE_SYSTEM_DEVELOPMENT	247	0.39704	1.42089	0.00182	0.0343	0.028
GOBP_CELL_SURFACE_RECEPTOR_PROTEIN_SERINE_THREONINE_KINASE_SIGNALING_PATHWAY	327	0.384323	1.38573	0.00166	0.0343	0.028
GOBP_EPITHELIAL_CELL_PROLIFERATION	350	0.379899	1.37255	0.00169	0.0343	0.028
GOBP_SYNAPSE_ORGANIZATION	462	0.359259	1.31157	0.00169	0.0343	0.028
GOBP_FOREBRAIN_GENERATION_OF_NEURONS	76	0.497439	1.60731	0.00197	0.0344	0.0282
GOBP_EPIDERMIS_DEVELOPMENT	256	0.396788	1.42087	0.00197	0.0344	0.0282
GOBP_INNER_EAR_MORPHOGENESIS	95	0.467906	1.54714	0.00202	0.0347	0.0284
GOBP_MESONEPHROS_DEVELOPMENT	91	0.465428	1.53041	0.00203	0.0347	0.0284
GOBP_REGULATION_OF_VASCULATURE_DEVELOPMENT	225	0.400164	1.42458	0.00209	0.0352	0.0288
GOBP_DIENCEPHALON_DEVELOPMENT	66	0.499915	1.58341	0.0022	0.0353	0.0289
GOBP_FEMALE_SEX_DIFFERENTIATION	101	0.462451	1.54345	0.0022	0.0353	0.0289
GOBP_KIDNEY_EPITHELIUM_DEVELOPMENT	134	0.44042	1.51544	0.00221	0.0353	0.0289
GOBP_APPENDAGE_DEVELOPMENT	173	0.412175	1.44293	0.00221	0.0353	0.0289
GOBP_PHOSPHATIDYLINOSITOL_3_KINASE_PROTEIN_KINASE_B_SIGNAL_TRANSDUCTION	250	0.390885	1.39951	0.00215	0.0353	0.0289
GOBP_APPENDAGE_MORPHOGENESIS	140	0.440437	1.52229	0.00234	0.0369	0.0301
GOBP_NUCLEOSIDE_TRIPHOSPHATE_BIOSYNTHETIC_PROCESS	98	-0.336586	-1.49935	0.00236	0.0369	0.0301
GOBP_CHONDROCYTE_DIFFERENTIATION	107	0.455719	1.53342	0.00251	0.038	0.0311
GOBP_NEGATIVE_REGULATION_OF_NERVOUS_SYSTEM_DEVELOPMENT	124	0.442647	1.51105	0.00252	0.038	0.0311
GOBP_MUSCLE_CELL_DEVELOPMENT	152	0.422836	1.47062	0.00253	0.038	0.0311
GOBP_STRIATED_MUSCLE_CELL_DIFFERENTIATION	237	0.396556	1.41655	0.00246	0.038	0.0311
GOBP_NEGATIVE_REGULATION_OF_BMP_SIGNALING_PATHWAY	53	0.523442	1.60905	0.00259	0.0382	0.0312
GOBP_CARDIAC_MUSCLE_CELL_DIFFERENTIATION	95	0.461951	1.52745	0.00259	0.0382	0.0312
GOBP_DNA_RECOMBINATION	286	-0.262918	-1.29534	0.00266	0.0388	0.0317
GOBP_CRANIAL_SKELETAL_SYSTEM_DEVELOPMENT	63	0.502124	1.57608	0.0028	0.0398	0.0326
GOBP_REGULATION_OF_NERVOUS_SYSTEM_PROCESS	103	0.458309	1.53238	0.00277	0.0398	0.0326
GOBP_PROTEIN_LOCALIZATION_TO_CELL_JUNCTION	102	0.455264	1.52074	0.00281	0.0398	0.0326
GOBP_DOUBLE_STRAND_BREAK_REPAIR_VIA_NONHOMOLOGOUS_END_JOINING	67	-0.384447	-1.57181	0.00286	0.0401	0.0328
GOBP_EYE_MORPHOGENESIS	148	0.426245	1.47956	0.00288	0.0401	0.0328
GOBP_ORGAN_GROWTH	138	0.429539	1.47963	0.00302	0.0416	0.0341
GOBP_NEGATIVE_REGULATION_OF_CELLULAR_RESPONSE_TO_GROWTH_FACTOR_STIMULUS	86	0.47234	1.55185	0.00306	0.0418	0.0342
GOBP_RESPONSE_TO_RETINOIC_ACID	93	0.461555	1.52297	0.00313	0.0421	0.0345
GOBP_OSTEOBLAST_DIFFERENTIATION	200	0.409715	1.44417	0.00314	0.0421	0.0345
GOBP_REGULATION_OF_STEM_CELL_PROLIFERATION	73	0.484153	1.55592	0.00323	0.043	0.0351
GOBP_MITOCHONDRIAL_TRANSLATION	116	-0.339229	-1.53337	0.00329	0.0434	0.0355
GOBP_ODONTOGENESIS_OF_DENTIN_CONTAINING_TOOTH	66	0.493272	1.56237	0.00335	0.0435	0.0356
GOBP_REGULATION_OF_EPITHELIAL_CELL_PROLIFERATION	289	0.378182	1.35677	0.00335	0.0435	0.0356
GOBP_REGULATION_OF_HEART_RATE	83	0.465022	1.52056	0.00353	0.0454	0.0371
GOBP_REGULATION_OF_ENDOTHELIAL_CELL_MIGRATION	139	0.430395	1.48441	0.00367	0.0468	0.0383
GOBP_REGULATION_OF_RECEPTOR_INTERNALIZATION	61	0.492794	1.53704	0.00373	0.047	0.0384
GOBP_REGULATION_OF_NEUROGENESIS	328	0.373091	1.34565	0.00374	0.047	0.0384
GOBP_STEM_CELL_PROLIFERATION	102	0.447955	1.49633	0.00382	0.0474	0.0388
GOBP_RESPONSE_TO_IONIZING_RADIATION	120	-0.319961	-1.48035	0.00384	0.0474	0.0388
