# Supplementary material for: Functional and Epigenomic Consequences of DNMT1 Variants in Inherited Neurological Disorders
Source: Int J Mol Sci. 2026 Jan 26;27(3):1232. doi: 10.3390/ijms27031232 (PMC12898541; doi:10.3390/ijms27031232)
Supplement: Supplementary file 1 [file ijms-27-01232-s001.zip › Supplementary Table S1.xlsx]

## Sheet: SupTableS1
Supplementary Table S1 Genome-wide CpG island 5mC profiling and differentially methylated analysis comparing five control individuals and four patients carrying the p.Y511H variant
chr	start	end	gene	C1	C2	C3	C4	C5	P1	P2	P3	P4	P5-1	P5-2	P5-3	P5-4	mean_con	mean_Y511H	fold	log2fold	p_value	p_adj
chr1	28735	29737	WASH7P	1.31	1.94	1.79	1.36	0	1.59	2.78	1.36	2.08	14.81	1.65	0.43	0.7	1.28	4.4	3.4375	1.78136	0.437269	0.816966
chr1	778604	779167	LINC01409	0.43	0.42	0.52	0	0	0.6	1.33	4.92	0.3	1.18	1.28	0	0.66	0.27	0.78	2.88889	1.53051	0.184777	0.781453
chr1	827036	828065	LINC00115	0.97	0.31	0.86	1.13	1.41	1.1	0.78	0.77	1.15	1.79	0.64	4.14	1.83	0.94	2.1	2.23404	1.15966	0.211409	0.781453
chr1	827036	828065	LINC01128	0.97	0.31	0.86	1.13	1.41	1.1	0.78	0.77	1.15	1.79	0.64	4.14	1.83	0.94	2.1	2.23404	1.15966	0.211409	0.781453
chr1	853483	853831	LINC01128	94.26	96.73	97.85	97.73	93.99	95.33	90.53	90.83	96.05	89.7	90.27	75.24	95.83	96.11	87.76	0.91312	-0.131124	0.152579	0.781453
chr1	869818	870248	FAM41C	8.84	11.95	8.25	4.41	6.2	14.35	11.65	12.93	16.67	15.96	9.88	2.17	10	7.93	9.5	1.19798	0.260606	0.637408	0.888852
chr1	919385	919593	LINC02593	91.2	90.32	91.55	86.67	87.84	91.3	82.35	92.71	93.75	95.65	85.37	71.11	78.26	89.52	82.6	0.922699	-0.116068	0.279275	0.788994
chr1	923590	926252	SAMD11	1.48	1.83	2.28	2.85	2.36	2.96	1.8	1.42	5.44	1.62	4.11	3.02	1.3	2.16	2.51	1.16204	0.216656	0.638481	0.889162
chr1	933952	934964	SAMD11	32.2	14.9	18.1	38.75	9.68	32.3	11.65	33.7	76.06	5.88	7.69	19.43	16.99	22.73	12.5	0.549934	-0.86267	0.159399	0.781453
chr1	935577	935956	SAMD11	30.12	25.53	37.56	35.81	28.72	64.04	31.36	65.22	70.75	31.25	23.3	63.33	48.11	31.55	41.5	1.31537	0.395471	0.350782	0.798085
chr1	936259	936492	SAMD11	55.81	58.33	71.15	49.33	55.81	85.19	74.62	90	74.55	60	64.86	79.31	72.73	58.09	69.22	1.1916	0.252899	0.0899029	0.781453
chr1	940225	942983	SAMD11	1.64	1.89	1.34	1.32	1.59	3.12	1.01	3.19	2.22	1.47	2.32	2.39	1.94	1.56	2.03	1.30128	0.379934	0.107613	0.781453
chr1	950976	951222	NOC2L	96.15	90.54	89.76	92.09	92	93.75	89.66	93.48	87.5	100	80	87.93	84.38	92.11	88.08	0.956248	-0.0645433	0.422936	0.812042
chr1	958933	967274	KLHL17	41.85	38.91	39.71	47.2	36.92	39.14	41.39	43.91	36.7	37.32	41	27	36.23	40.92	35.39	0.864858	-0.209465	0.17048	0.781453
chr1	958933	967274	NOC2L	41.85	38.91	39.71	47.2	36.92	39.14	41.39	43.91	36.7	37.32	41	27	36.23	40.92	35.39	0.864858	-0.209465	0.17048	0.781453
chr1	958933	967274	PLEKHN1	41.85	38.91	39.71	47.2	36.92	39.14	41.39	43.91	36.7	37.32	41	27	36.23	40.92	35.39	0.864858	-0.209465	0.17048	0.781453
chr1	970916	971158	PLEKHN1	31.3	30.41	24.18	29.79	24.14	40	32.22	50	69.32	21.05	29.14	14.71	13.33	27.96	19.56	0.699571	-0.515458	0.097368	0.781453
chr1	976046	979425	PERM1	66.09	63.84	61.02	49.06	58.35	76.27	66.03	76.69	71.8	69.75	62.41	56.16	69.04	59.67	64.34	1.07826	0.10871	0.320255	0.798085
chr1	998007	1002030	HES4	3.06	5.71	4.17	3.92	2.73	4.91	3.62	5.59	5.1	5.45	2.24	5.45	3.41	3.92	4.14	1.05612	0.0787765	0.825786	0.947143
chr1	1013290	1013514	ISG15	1.22	0	0	1.03	3	0	1.59	5.88	0	0	0	3.03	1.14	1.05	1.04	0.990476	-0.0138061	0.993632	0.99698
chr1	1013949	1014471	ISG15	80.17	61.85	74.34	74.36	76.35	93.33	78.82	86.18	78.16	79.81	73.88	43.97	84.56	73.41	70.56	0.961177	-0.057126	0.78258	0.93423
chr1	1019388	1020963	AGRN	0.82	1.33	1.31	0.98	0.82	0.9	1.55	2.83	1.57	1.32	1.83	1.26	1.07	1.05	1.37	1.30476	0.383787	0.162509	0.781453
chr1	1028415	1029127	AGRN	93.33	87	82.88	85.04	79.45	94.55	91.26	92.98	90.45	69.23	81.82	84.62	95.14	85.54	82.7	0.966799	-0.0487121	0.65005	0.891036
chr1	1032586	1034858	AGRN	8.82	9.79	10.17	8.98	9.22	19.43	8.84	14.08	14.96	8	5.74	8.88	6.07	9.4	7.17	0.762766	-0.390688	0.0544058	0.781453
chr1	1040116	1044925	AGRN	60.91	61.76	76.4	54	66.7	61.04	60.53	60.64	62.93	61.09	62.89	58.56	47.94	63.95	57.62	0.901016	-0.150375	0.24564	0.782994
chr1	1045688	1046020	AGRN	94.39	94.24	95.51	90.67	89.89	96.43	88.3	87.23	93.26	92.98	90.94	86.76	66.67	92.94	84.34	0.907467	-0.140083	0.249707	0.782994
chr1	1046772	1047131	AGRN	97.46	94.78	94.02	95.38	91.03	95.9	86.36	95	91.89	84.38	89.84	85.27	100	94.53	89.87	0.950703	-0.0729334	0.288263	0.790564
chr1	1047794	1048232	AGRN	86.07	84.52	88.19	86.27	88.41	81.56	84.24	97.83	97.53	89.47	77.5	81.69	91.03	86.69	84.92	0.979582	-0.0297618	0.624699	0.883688
chr1	1048826	1049049	AGRN	87.5	88.33	95.6	91.57	83.15	91.76	89.02	86.21	97.67	72.22	88.69	89.8	97.96	89.23	87.17	0.976914	-0.0336965	0.739803	0.919194
chr1	1054894	1055314	AGRN	84.51	85.71	90.51	93.55	87.64	91.75	92.38	80.95	90.1	75	89.87	77.32	90.16	88.38	83.09	0.940145	-0.0890448	0.290319	0.791281
chr1	1071836	1072253	RNF223	88.33	88.77	91.82	71.03	87.84	91.67	88.28	93.15	83.49	85.86	76.9	91.43	57.94	85.56	78.03	0.911992	-0.132907	0.406047	0.807621
chr1	1081483	1082059	C1orf159	88	82.39	88.18	88.04	90.87	94.57	89.21	72.22	91.11	70.45	81.85	72.87	89.51	87.5	78.67	0.899086	-0.153469	0.134034	0.781453
chr1	1082719	1083010	C1orf159	93.75	91.41	89.45	75.68	93.94	97.14	84.87	100	91.67	100	90	72.9	91.6	88.85	88.62	0.997411	-0.00373998	0.974643	0.99193
chr1	1084438	1084646	C1orf159	92.31	90.43	92.41	83.15	89.36	87.32	87.27	88	94.44	94.74	86.36	79.59	97.96	89.53	89.66	1.00145	0.00209327	0.978187	0.992998
chr1	1087763	1087967	C1orf159	93.26	93.33	93.18	93.68	87.14	74.73	82.35	95.65	92.86	95.45	95.83	96.88	94.23	92.12	95.6	1.03778	0.0534965	0.0473539	0.781453
chr1	1088695	1089234	C1orf159	92.57	93.75	94.9	85.42	89.63	85.07	80.82	92.66	91.18	86.34	84.03	77.63	88.08	91.25	84.02	0.920767	-0.119092	0.0448907	0.781453
chr1	1090997	1091245	C1orf159	91.44	89.16	89.29	90.7	90.27	91.14	92.38	97.06	89.66	83.82	84.13	78.26	97.09	90.17	85.83	0.951869	-0.0711651	0.356359	0.798085
chr1	1092129	1092350	C1orf159	94.02	85.45	94.59	88.68	93.75	98.63	86.14	96.43	97.3	92.5	95.24	81.25	92.22	91.3	90.3	0.989047	-0.015889	0.792314	0.937056
chr1	1110664	1110960	C1orf159	93.88	95.42	97.01	89.57	98.51	95.08	94.23	100	96.04	91.57	90.68	82.28	92.86	94.88	89.35	0.941716	-0.0866361	0.106543	0.781453
chr1	1115135	1117065	C1orf159	2.08	4.84	1.86	1.07	2.45	2.52	2.28	3.35	3.43	1.46	1.85	2.27	2.25	2.46	1.96	0.796748	-0.327805	0.48577	0.836193
chr1	1136989	1137467	LINC01342	0.48	2.45	1.33	3.15	2.09	2.69	6.93	2.22	3.03	1.9	1.95	0.49	2.13	1.9	1.62	0.852632	-0.230005	0.650236	0.891036
chr1	1197447	1197838	TTLL10	94.74	85.07	86.75	80.56	80.67	97.58	88.62	91.11	92.94	72.37	90	56.16	92.31	85.56	77.71	0.908252	-0.138835	0.430482	0.815023
chr1	1206290	1206770	TNFRSF18	1.78	2.42	1.55	2.16	1.42	4.73	2.35	0.81	3.38	3.88	1.93	0	2.24	1.87	2.01	1.07487	0.104157	0.868097	0.960802
chr1	1211328	1211534	TNFRSF4	93.46	88.81	93.88	96	92.96	88.89	84.06	96.49	83.1	80	90.41	83.33	76.6	93.02	82.58	0.887766	-0.171749	0.0307831	0.781453
chr1	1213675	1214144	TNFRSF4	28.23	13.52	16.84	7.41	22.5	19.53	22.58	34.15	15.91	23.31	12.31	9.19	38.79	17.7	20.9	1.18079	0.239754	0.692001	0.905591
chr1	1217142	1217754	SDF4	95.28	94.84	95.97	96.82	95.24	87.06	88.35	93.95	91.81	86.84	71.81	86.38	95.79	95.63	85.2	0.890934	-0.16661	0.126212	0.781453
chr1	1218404	1219039	SDF4	91.29	89.96	84.78	88.97	89.63	91.09	91.81	94.52	90.12	86.15	73.12	84.67	92.03	88.93	83.99	0.944451	-0.0824521	0.305332	0.794555
chr1	1222937	1223222	SDF4	97.3	93.29	95.35	96.23	98	96.04	95.91	98.75	96.74	90.42	89.29	91.53	91.07	96.03	90.58	0.943247	-0.0842925	0.00106954	0.507258
chr1	1226579	1226901	SDF4	94.67	96.67	90.48	94.81	87.91	96	91.84	84.31	95	70.83	93.33	80.37	89.95	92.91	83.62	0.900011	-0.151985	0.163489	0.781453
chr1	1231621	1233605	B3GALT6	32.16	40.78	30.63	32.46	40.66	34.36	31.85	35.89	30.37	27.26	28.11	27.35	29.76	35.34	28.12	0.795699	-0.329705	0.0291034	0.781453
chr1	1231621	1233605	SDF4	32.16	40.78	30.63	32.46	40.66	34.36	31.85	35.89	30.37	27.26	28.11	27.35	29.76	35.34	28.12	0.795699	-0.329705	0.0291034	0.781453
chr1	1242505	1242827	C1QTNF12	90.51	86.25	86.73	78.72	65.38	90	88.39	85.14	88.33	88.24	93.04	78.95	68.52	81.52	82.19	1.00822	0.011809	0.926959	0.977653
chr1	1246376	1247090	C1QTNF12	4.23	2.9	11.94	4.67	2.65	8.08	6.01	7.01	9.54	4.65	3.12	10.68	3.5	5.28	5.49	1.03977	0.0562686	0.934428	0.979965
chr1	1254016	1254865	UBE2J2	92.31	93.25	94.52	95.24	87.66	92.35	86.85	94.69	92.49	87.62	91.79	91.95	83.39	92.6	88.69	0.957775	-0.0622413	0.164271	0.781453
chr1	1255142	1255419	UBE2J2	92.46	98.36	94.12	95.65	87.13	91.23	98.53	89.83	88.24	85	86.31	100	88.1	93.54	89.85	0.960552	-0.0580644	0.391783	0.805073
chr1	1258981	1259378	UBE2J2	93.08	79.09	78.91	97.31	94.18	96.97	88.14	97.52	100	90.1	92.41	97.73	94.12	88.51	93.59	1.0574	0.0805144	0.284594	0.78965
chr1	1267786	1268084	UBE2J2	86.75	92.96	88.57	93.58	86.67	93.59	86.24	93.08	90.41	91.89	89.13	80	93.59	89.71	88.65	0.988184	-0.0171484	0.769161	0.930021
chr1	1273135	1274437	UBE2J2	0.93	0.51	2.14	1.62	0.61	1.6	1.14	1.07	2.42	1.64	0.42	0.75	1.47	1.16	1.07	0.922414	-0.116514	0.83528	0.950475
chr1	1286017	1294783	SCNN1D	86.24	76.8	77.24	36.76	79.23	83.56	73.13	72.1	84.56	65.25	74.35	63.34	81.25	71.25	71.05	0.997193	-0.00405534	0.983792	0.994902
chr1	1286017	1294783	ACAP3	86.24	76.8	77.24	36.76	79.23	83.56	73.13	72.1	84.56	65.25	74.35	63.34	81.25	71.25	71.05	0.997193	-0.00405534	0.983792	0.994902
chr1	1296481	1298279	ACAP3	91.48	88.89	90.57	90.77	96.21	91.28	90.66	93.87	91.11	84.46	86.23	65.28	90.3	91.58	81.57	0.890697	-0.166993	0.168829	0.781453
chr1	1307020	1309805	ACAP3	7.78	9.21	8.71	7.67	10.73	10.51	7.44	9.75	12.8	10.03	6.96	6.51	10.88	8.82	8.6	0.975057	-0.0364415	0.862279	0.959454
chr1	1307020	1309805	PUSL1	7.78	9.21	8.71	7.67	10.73	10.51	7.44	9.75	12.8	10.03	6.96	6.51	10.88	8.82	8.6	0.975057	-0.0364415	0.862279	0.959454
chr1	1318942	1319168	INTS11	93.28	90.21	88.89	82.98	95	89.66	91.49	92.11	90.59	92.52	91.78	72.22	73.08	90.07	82.4	0.914844	-0.128402	0.273516	0.787541
chr1	1324263	1325255	INTS11	1.04	0.73	1.26	1.72	0.78	1.36	0.49	1.45	1.47	4.05	3.19	0.74	2.96	1.11	2.73	2.45946	1.29834	0.100785	0.781453
chr1	1324263	1325255	CPTP	1.04	0.73	1.26	1.72	0.78	1.36	0.49	1.45	1.47	4.05	3.19	0.74	2.96	1.11	2.73	2.45946	1.29834	0.100785	0.781453
chr1	1327285	1328040	CPTP	93.22	92.25	89.53	96.34	92.7	91.77	92.18	94.22	92.02	86.55	93.2	86.55	92.59	92.81	89.72	0.966706	-0.0488509	0.207749	0.781453
chr1	1331705	1331906	TAS1R3	82.14	79.78	92.59	70.31	88.66	84.73	83.08	95	90.2	84.85	83.54	78.95	83.67	82.7	82.75	1.0006	0.000872567	0.989445	0.996449
chr1	1332055	1333606	TAS1R3	88.44	89.11	86.8	86.99	85.19	89.28	89.58	94.06	88.64	83.33	86.88	76.88	92.53	87.31	84.9	0.972397	-0.0403827	0.52128	0.848513
chr1	1336045	1336694	DVL1	89.84	85.55	87.79	88.15	92.31	88.24	88.24	95.24	89.67	80.58	80.36	88.89	88.89	88.73	84.68	0.954356	-0.0674006	0.200806	0.781453
chr1	1336997	1337254	DVL1	93.84	88.3	86.46	84.51	97.4	96.34	89.55	94.74	91.43	79.37	91.35	100	95.65	90.1	91.59	1.01654	0.0236627	0.78031	0.933463
chr1	1338106	1340460	MIR6808	92.45	88.09	91.95	90.03	90.69	89.31	92	90.18	90.38	91.02	93.46	86.55	88.82	90.64	89.96	0.992498	-0.0108639	0.702172	0.906202
chr1	1338106	1340460	DVL1	92.45	88.09	91.95	90.03	90.69	89.31	92	90.18	90.38	91.02	93.46	86.55	88.82	90.64	89.96	0.992498	-0.0108639	0.702172	0.906202
chr1	1341237	1341468	DVL1	93.79	90.32	80	83.54	91.67	96.77	95.65	96.49	93.9	89.69	57.14	68.29	96.7	87.86	77.96	0.887321	-0.172472	0.366599	0.798085
chr1	1348553	1351571	DVL1	4.29	11.25	9.57	5.65	4.5	4	5.61	4.14	18.12	2.86	18.82	23.53	2.82	7.05	12.01	1.70355	0.768541	0.431256	0.815088
chr1	1354327	1355746	MXRA8	12.47	6.4	11.52	9.61	4.28	7.58	9.41	17.95	26.58	20	8.62	7.19	10.28	8.86	11.52	1.30023	0.378762	0.455904	0.824268
chr1	1373760	1375659	AURKAIP1	22.54	22.75	22.11	21.76	21.22	21.6	20.1	32.57	29.54	30.58	18.18	12.42	27.93	22.08	22.28	1.00906	0.0130091	0.965061	0.988443
chr1	1387264	1387544	CCNL2	91.41	91.95	95.24	93.85	90.34	91.01	93.14	92	93.33	92.86	91.47	81.82	70.37	92.56	84.13	0.908924	-0.137768	0.203557	0.781453
chr1	1398691	1400222	MRPL20-AS1	1.28	0.32	1.42	2.07	1.43	0.69	0.76	1.84	2.09	0.69	0.65	1.26	1.01	1.3	0.9	0.692308	-0.530514	0.252384	0.782994
chr1	1398691	1400222	CCNL2	1.28	0.32	1.42	2.07	1.43	0.69	0.76	1.84	2.09	0.69	0.65	1.26	1.01	1.3	0.9	0.692308	-0.530514	0.252384	0.782994
chr1	1406728	1407555	MRPL20	0.83	0.32	1.1	1.23	1.23	1.8	0.84	1.23	4.56	4.91	0.8	0.48	1.35	0.94	1.89	2.01064	1.00765	0.427543	0.814706
chr1	1419779	1420620	ANKRD65	15.1	31.13	16.92	15.56	12.32	20.77	17.54	25.25	28.33	16.7	62.79	39.22	12.94	18.21	32.91	1.80725	0.853795	0.296188	0.791281
chr1	1419779	1420620	ANKRD65-AS1	15.1	31.13	16.92	15.56	12.32	20.77	17.54	25.25	28.33	16.7	62.79	39.22	12.94	18.21	32.91	1.80725	0.853795	0.296188	0.791281
chr1	1430792	1431014	LINC01770	83.64	64.41	84.42	69.57	71.43	92.47	84.95	90.7	85.26	25	76.74	23.26	81.63	74.69	51.66	0.691659	-0.531867	0.245534	0.782994
chr1	1435560	1436069	VWA1	1.5	3.07	2.41	2.63	0.81	3.68	1.9	2.02	4	1.41	2.22	3.41	4.35	2.08	2.85	1.37019	0.454378	0.362576	0.798085
chr1	1439081	1440204	VWA1	84.62	91.14	83.75	93.04	82.57	87.76	84.05	93.18	88.03	90.73	77.38	72.33	57.02	87.02	74.36	0.854516	-0.226821	0.165814	0.781453
chr1	1454175	1454509	ATAD3C	67.91	71.54	72.5	76.28	46.22	77.38	70.92	74.71	79.83	61.76	71.59	63.28	64.78	66.89	65.35	0.976977	-0.0336035	0.799724	0.938374
chr1	1460705	1460958	ATAD3C	38.75	31.17	43.05	42.4	25	41.67	46.55	40.21	38.57	38.78	42.48	40	35.23	36.07	39.12	1.08456	0.117107	0.455764	0.824244
chr1	1471464	1472441	ATAD3B	0.84	0.95	0.83	0.69	2.3	0.88	1.54	1.92	1.31	2.34	0.94	1.25	1.35	1.12	1.47	1.3125	0.392317	0.439985	0.817265
chr1	1478654	1479152	ATAD3B	92.99	93.91	96.68	95.79	92.52	92.15	95.89	88.37	96.43	89.36	78.66	87.14	94.74	94.38	87.47	0.926785	-0.109693	0.128757	0.781453
chr1	1481905	1482373	ATAD3B	94.98	96.08	94.66	87.97	95.02	93.89	97.99	92.22	95.34	70.76	90.38	92.23	95.29	93.74	87.17	0.929913	-0.104832	0.326476	0.798085
chr1	1484846	1485304	ATAD3B	91.24	89.62	92.31	88.43	93.69	92.03	89.71	94.89	93.63	90.24	88.35	88.51	87.78	91.06	88.72	0.974303	-0.0375576	0.0716195	0.781453
chr1	1509208	1509469	ATAD3B	88.89	84.62	87.63	86.17	89.29	88.18	85	90.59	94.74	94.29	88.03	100	90.77	87.32	93.27	1.06814	0.0951008	0.100148	0.781453
chr1	1511498	1512825	ATAD3A	0.67	0.32	1.06	1.4	0.82	0.86	0.92	0.22	0.95	0.54	1	1.46	0.99	0.85	1	1.17647	0.234466	0.600559	0.872695
chr1	1517321	1517819	ATAD3A	96.01	93.18	94.59	92.91	69.17	90.23	93.31	96.99	90.16	86.5	96.97	79.19	95.56	89.17	89.56	1.00437	0.00629659	0.954865	0.985086
chr1	1519922	1520512	ATAD3A	93.92	84.12	92.97	94.67	96.4	90.05	92.35	96.08	95.68	87.08	96.3	92.04	85.77	92.42	90.3	0.977061	-0.0334795	0.534446	0.853366
chr1	1521449	1521694	ATAD3A	85.45	87.5	96.19	91.92	98.08	87.05	95.6	96.15	88.14	85.05	88.89	69.63	85.45	91.83	82.25	0.895677	-0.15895	0.111781	0.781453
chr1	1522574	1523649	ATAD3A	90.76	90.05	86.7	92.84	90.43	92.73	91.87	88.38	91.16	87.66	87.37	78.91	92.67	90.16	86.65	0.961069	-0.0572881	0.314919	0.798085
chr1	1529128	1529426	ATAD3A	93.62	90.11	89	93.75	95.31	88.62	91.67	91.38	94.37	94.03	78.16	82.42	90.16	92.36	86.19	0.933196	-0.099748	0.186301	0.781453
chr1	1535224	1536210	TMEM240	90.88	93.39	93.75	88.92	92	90.31	90.4	95.22	91.28	75	88.63	84.94	89.76	91.79	84.58	0.921451	-0.118021	0.118274	0.781453
chr1	1537727	1537962	TMEM240	94.67	83.87	92.55	87.13	90.91	93.48	90.97	91.57	98.31	93.33	92.19	89.29	83.96	89.83	89.69	0.998442	-0.00224947	0.963993	0.988133
chr1	1539582	1541289	TMEM240	18.68	11.26	12.58	14.43	14.95	19.61	11.16	13.17	38.14	14.12	15.87	16.64	13.88	14.38	15.13	1.05216	0.0733486	0.619668	0.881324
chr1	1554152	1554414	SSU72	90	91.03	95	97.33	90.32	95.54	93.6	100	90.74	88.52	87.5	75.38	82.08	92.74	83.37	0.898965	-0.153663	0.0441288	0.781453
chr1	1561381	1561606	SSU72	94.05	90.74	93.33	92.96	96.92	93.75	91.62	90.32	95.58	69.01	89.34	92.96	93.94	93.6	86.31	0.922115	-0.116981	0.302752	0.79453
chr1	1574102	1575367	SSU72	0.93	0.69	0.73	0.23	1.18	1.26	0.9	0.22	1.04	0.54	1.44	1.19	0.41	0.75	0.9	1.2	0.263034	0.646862	0.890592
chr1	1598951	1600756	FNDC10	12.77	12.38	14.1	9.26	9.88	15.18	13.12	14.6	22.78	11.74	12.95	11.18	13.59	11.68	12.37	1.05907	0.0828048	0.541633	0.85551
chr1	1615073	1616635	MIB2	4.63	3.37	2.77	0.99	2.07	4.47	4.16	4.06	3.87	4.59	4.84	5.28	2.91	2.77	4.4	1.58845	0.667618	0.0801792	0.781453
chr1	1623207	1623979	MIB2	94.4	90.45	91.19	90.62	93.58	88.75	94.2	91.01	94.92	93.26	90.38	86.48	93.22	92.05	90.84	0.986855	-0.01909	0.532207	0.852314
chr1	1625400	1625675	MIB2	93.67	91.84	90.83	92.94	88.39	90.41	85.82	94.96	97.89	72.41	93.81	78.45	88.52	91.53	83.3	0.910084	-0.135928	0.186205	0.781453
chr1	1626669	1634630	MMP23B	37.87	30.36	39.4	39.75	32.63	32.06	36.74	38.08	38.95	30.59	38.43	29.71	34.62	36	33.34	0.926111	-0.110743	0.368327	0.798085
chr1	1626669	1634630	MIB2	37.87	30.36	39.4	39.75	32.63	32.06	36.74	38.08	38.95	30.59	38.43	29.71	34.62	36	33.34	0.926111	-0.110743	0.368327	0.798085
chr1	1635670	1636108	CDK11B	89.37	86.84	90.32	86.67	89.04	90.32	94.26	93.57	87.82	78.57	90.14	84.25	90.6	88.45	85.89	0.971057	-0.0423721	0.439606	0.817086
chr1	1639975	1640670	CDK11B	95.67	96.6	94.31	91.3	95.79	94.81	95.14	93	89.87	85	85.45	85.06	95.93	94.73	87.86	0.927478	-0.108615	0.0780774	0.781453
chr1	1645016	1645234	CDK11B	94.74	69.27	92.27	93.22	96.89	95.05	36.84	93.02	97.14	71.62	97.06	55.29	100	89.28	80.99	0.907146	-0.140593	0.518993	0.847376
chr1	1658612	1659481	CDK11B	1.92	0.97	0.42	0.96	1.32	0.97	0.6	0.84	0.84	2.63	1.63	1.75	0.73	1.12	1.69	1.50893	0.593525	0.270236	0.786001
chr1	1669542	1669792	SLC35E2B	95.15	96.69	97.84	97.59	93.03	92.37	95.45	93.04	95.33	100	89.55	89.43	98.67	96.06	94.41	0.982823	-0.0249965	0.614248	0.878243
chr1	1676459	1676804	SLC35E2B	94.74	95.24	90.14	88.84	85	81.98	92.78	92.86	83.23	60.87	87.63	79.55	83.52	90.79	77.89	0.857914	-0.221095	0.113438	0.781453
chr1	1692087	1693628	SLC35E2B	0.79	1.08	0.33	1.55	1.61	2	0.9	0	0.87	1.33	0.84	1.46	1.84	1.07	1.37	1.28037	0.356565	0.381237	0.801288
chr1	1699647	1701787	MMP23A	49.4	80.19	67.32	69.45	52.57	71.07	66.76	63.99	81.53	72.81	63.94	52.46	60.54	63.79	62.44	0.978837	-0.0308595	0.854388	0.956953
chr1	1702813	1703251	CDK11A	94.22	86.08	91.76	94.12	88.08	95.02	89.51	90	92.37	86.13	90.68	77.63	88.62	90.85	85.76	0.943974	-0.083181	0.185176	0.781453
chr1	1712154	1712372	CDK11A	81.63	2.25	71.91	95.77	75.71	88.46	22.4	79.14	76.19	40.82	38.1	48.39	54.73	65.45	45.51	0.69534	-0.52421	0.293558	0.791281
chr1	1723956	1724792	CDK11A	0.26	1.8	1.31	1.46	1.02	0.61	0.72	1.92	2.42	2.2	1.15	0.41	0.57	1.17	1.08	0.923077	-0.115477	0.862465	0.959477
chr1	1739317	1739662	SLC35E2A	93.71	92.91	92.09	85.34	91.53	95.1	90.91	89.09	89.86	82.95	84.67	95.56	77.69	91.12	85.22	0.93525	-0.096576	0.218861	0.781453
chr1	1745362	1746894	SLC35E2A	0.8	0.58	1.2	1.11	1.62	0.67	0.78	1.3	0	0.97	0.28	1.19	0.71	1.06	0.79	0.745283	-0.42414	0.335647	0.798085
chr1	1753934	1754532	NADK	90.62	93.36	94.71	93.1	91.79	92.49	93.47	93.56	93.71	85.14	89.09	84.32	94.82	92.72	88.34	0.952761	-0.0698137	0.164595	0.781453
chr1	1760328	1760624	NADK	88	98.08	90.7	97.17	86.55	91.07	93.6	89	93.58	95.35	83.77	87.06	97.37	92.1	90.89	0.986862	-0.0190797	0.773475	0.932034
chr1	1777955	1779143	NADK	1.09	2.02	0.62	1.17	0.95	0.56	1.22	0.84	1.16	2.87	1.39	2.39	0.98	1.17	1.91	1.63248	0.707064	0.200256	0.781453
chr1	1889966	1891833	GNB1-DT	0.93	1.49	1.07	2.08	1.32	1.69	1.45	1.71	1.34	5	1.27	1.61	1.08	1.38	2.24	1.62319	0.69883	0.424941	0.813057
chr1	1889966	1891833	GNB1	0.93	1.49	1.07	2.08	1.32	1.69	1.45	1.71	1.34	5	1.27	1.61	1.08	1.38	2.24	1.62319	0.69883	0.424941	0.813057
chr1	1918659	1919952	TMEM52	6.05	3.12	6.15	3.3	4.52	5.45	4.72	6.06	9.77	5.39	6.13	5.97	3.97	4.63	5.36	1.15767	0.21122	0.395238	0.805992
chr1	1927807	1928084	CFAP74	71.07	83.94	69.35	72.29	75	97.06	78.45	95.71	90.65	83.84	77.5	88.76	83.58	74.33	83.42	1.12229	0.166448	0.0338787	0.781453
chr1	1943276	1943576	CFAP74	92.86	89.43	86.29	96.69	92.38	95.24	69.15	92.86	90.35	75	80	82.14	86	91.53	80.78	0.882552	-0.180247	0.00982447	0.781453
chr1	1944178	1944438	CFAP74	7.83	13.5	8.99	31.82	25	43.24	18.33	25.62	17.33	26.61	31.82	3.03	27.59	17.43	22.26	1.27711	0.352881	0.57017	0.863651
chr1	1954905	1955431	CFAP74	83.33	81.86	87.88	69.16	71.67	77.48	78.55	89.96	90.65	74.03	75	58.1	88.48	78.78	73.9	0.938055	-0.0922556	0.527119	0.850361
chr1	1964975	1965189	CFAP74	82.28	71.93	88.89	74.07	81.11	73.33	80.65	94.67	79	77.14	73.85	86.05	90.7	79.66	81.94	1.02862	0.0407129	0.6608	0.893917
chr1	1966142	1966347	CFAP74	80.43	76.07	81.44	86	85.48	82.86	76.32	94.92	89.47	80.95	83.33	80.77	92.5	81.88	84.39	1.03066	0.0435615	0.481087	0.834287
chr1	1978829	1982361	CFAP74	92.97	91.12	92.7	91.8	93.37	92.59	91.73	93.32	94.14	86.18	89.96	73.76	90.01	92.39	84.98	0.919797	-0.120613	0.14898	0.781453
chr1	2018972	2020040	GABRD	6	4.48	9.35	2.57	1.47	11.48	5.98	6.92	10.38	7.77	13.73	8.06	4.46	4.77	8.51	1.78407	0.83517	0.168544	0.781453
chr1	2025607	2025947	GABRD	43.98	61.68	41.61	72.48	24	79.38	18.95	40.88	72.6	77.65	60.63	79.82	81.44	48.75	74.89	1.53621	0.619371	0.0348433	0.781453
chr1	2027975	2028428	GABRD	92.82	89.1	51.95	85.61	91.19	95.35	92.92	79.19	89.29	83.74	92.73	89.82	92.45	82.13	89.68	1.09193	0.126876	0.38798	0.803938
chr1	2029503	2029709	GABRD	91.78	95.68	98.08	84.13	96.15	95.45	90.32	98.11	89.47	81.67	83.65	90.12	98.11	93.16	88.39	0.948798	-0.0758271	0.329362	0.798085
chr1	2029968	2030411	GABRD	92.35	87.98	90.08	86.76	91.37	90.48	93	93.08	88.33	90.29	81.33	81.57	94.44	89.71	86.91	0.968788	-0.0457471	0.463977	0.828779
chr1	2049812	2051773	PRKCZ-DT	9.35	8.49	30.15	9.04	7.56	12.52	6.09	11.37	15.81	14	11.31	4.93	8.95	12.92	9.8	0.758514	-0.398752	0.53604	0.853562
chr1	2049812	2051773	PRKCZ	9.35	8.49	30.15	9.04	7.56	12.52	6.09	11.37	15.81	14	11.31	4.93	8.95	12.92	9.8	0.758514	-0.398752	0.53604	0.853562
chr1	2059340	2059732	PRKCZ	94.93	93.52	85.71	89.47	92.75	93.2	91.79	82.64	89.81	91.46	91.35	82.86	75.93	91.28	85.4	0.935583	-0.0960624	0.221794	0.781453
chr1	2073740	2074126	PRKCZ	93.75	94.05	96.3	80.77	92.02	95.75	94.44	92.22	96.2	87.29	89.8	88.74	92.89	91.38	89.68	0.981396	-0.0270927	0.592263	0.870051
chr1	2093766	2094786	PRKCZ	93.02	89.28	89.54	85.71	87.14	92.71	92.75	92.07	90.23	76.99	89.48	80.32	92.02	88.94	84.7	0.952327	-0.0704711	0.332147	0.798085
chr1	2107116	2107424	PRKCZ	89.07	90.54	95.89	95.83	94.78	96.09	94.35	86.67	89.38	84.35	91.67	80.51	88.41	93.22	86.24	0.925123	-0.112283	0.055774	0.781453
chr1	2109558	2109863	PRKCZ	92.83	92.67	93.06	92.31	91.26	94.63	87	88.14	93.04	86.67	94.24	96.97	96.97	92.43	93.71	1.01385	0.0198414	0.635346	0.887951
chr1	2114990	2115426	PRKCZ	89.47	86.64	91.67	87.26	89.27	91.86	93.46	91.43	83.83	70.83	91.73	69.77	94.06	88.86	81.6	0.918298	-0.122966	0.349069	0.798085
chr1	2121722	2124405	PRKCZ	93.31	92.9	87.75	90.02	84.44	92.92	76.36	89.89	94.02	89.89	82.03	68.85	86.74	89.68	81.88	0.913024	-0.131275	0.192085	0.781453
chr1	2132343	2132613	PRKCZ	43.52	41.46	52.17	48.72	61.29	64.29	57.26	67.38	71.71	50	59.68	42.55	37.1	49.43	47.33	0.957516	-0.0626315	0.739845	0.919194
chr1	2133189	2133740	PRKCZ	1.39	1.52	1.82	0.89	2.31	1.45	1.71	2.05	1.15	1.01	1.8	2.19	0	1.59	1.25	0.786164	-0.347098	0.563012	0.861301
chr1	2134928	2135227	PRKCZ	91.33	90.78	91.95	88.51	96.36	96.1	94.03	95.03	97.87	75.71	93.1	85.71	93.06	91.79	86.89	0.946617	-0.0791473	0.326419	0.798085
chr1	2150875	2151090	PRKCZ	19.05	14.65	37.04	9.41	1.54	3.28	19.23	50.94	25	92.31	63.04	60.61	35.37	16.34	62.83	3.84517	1.94305	0.0191999	0.781453
chr1	2169414	2169746	PRKCZ	97.14	90	96.69	94.12	92.78	83.33	86.43	100	88.43	79.31	80.34	94.02	86.05	94.15	84.93	0.902071	-0.148687	0.0649654	0.781453
chr1	2172837	2173047	PRKCZ	96.85	89.57	91.45	96.65	94.85	93.14	86.9	95	90.91	64.29	89.92	83.72	89.47	93.87	81.85	0.871951	-0.197681	0.137848	0.781453
chr1	2184993	2185362	FAAP20	96.47	94.74	92.81	95.65	90.48	92.59	97.06	94.55	96.43	94.89	95.95	87.97	96.45	94.03	93.82	0.997767	-0.00322514	0.927771	0.977865
chr1	2184993	2185362	PRKCZ	96.47	94.74	92.81	95.65	90.48	92.59	97.06	94.55	96.43	94.89	95.95	87.97	96.45	94.03	93.82	0.997767	-0.00322514	0.927771	0.977865
chr1	2189578	2190379	FAAP20	24	24.7	35.2	88	50.79	72.34	10.92	57.14	95.19	39.6	34.75	47.78	65.63	44.54	46.94	1.05388	0.0757161	0.866404	0.9605
chr1	2194449	2195203	FAAP20	0.6	0.44	0.79	0.34	1.56	2.13	1.68	1.69	0	2.84	1.93	2.11	0.25	0.75	1.78	2.37333	1.24691	0.15421	0.781453
chr1	2204478	2205912	FAAP20	3.58	6.73	7.25	5.55	4.61	7.8	3.6	11.16	7.68	6.41	3.89	5.69	5.37	5.54	5.34	0.963899	-0.0530461	0.818577	0.945527
chr1	2226773	2229734	SKI	4.81	4.35	5.66	7.53	3.81	5.56	4.77	4.55	4.58	5.61	3.93	4.35	4.88	5.23	4.69	0.89675	-0.157222	0.49523	0.839869
chr1	2280581	2282442	SKI	93.63	93.09	85.95	85.78	91.78	70.6	82.17	94.92	94.54	48.87	86.85	78.34	92.57	90.05	76.66	0.851305	-0.232252	0.262784	0.784718
chr1	2290759	2291130	SKI	0.92	0	0	0.62	1.26	0	0	0	0	0.98	0	0	0.44	0.56	0.36	0.642857	-0.63743	0.567415	0.862578
chr1	2300871	2301178	SKI	1.04	1.74	1.43	3.11	1.45	0	0.63	1.77	0	1.09	0	3.74	2.27	1.75	1.78	1.01714	0.0245225	0.982019	0.994449
chr1	2303869	2304228	SKI	98	90.69	93.33	90.57	89.6	84.21	92.59	96.55	94.55	83.72	93.62	94.52	97.26	92.44	92.28	0.998269	-0.00249947	0.964112	0.988133
chr1	2305003	2307630	SKI	93.66	92.75	88.41	90.74	92.76	89.89	89.98	92.75	93.42	82.7	87.48	84.14	90.93	91.66	86.31	0.941632	-0.0867647	0.0532673	0.781453
chr1	2322284	2323319	MORN1	56.72	78.78	69.34	65.33	24.68	50.94	60.55	68.95	75.78	58.82	43.88	65.08	75.17	58.97	60.74	1.03001	0.0426653	0.880878	0.96378
chr1	2326658	2326984	MORN1	77.14	78.95	81.25	76.81	35.71	63.77	85.19	91.67	83.33	80	76.92	84.21	58.11	69.97	74.81	1.06917	0.0964953	0.655313	0.892706
chr1	2327625	2327887	MORN1	87.83	75.95	84.62	88.46	60.87	67.74	91.3	78.57	55.56	79.78	73.29	93.1	67.32	79.55	78.37	0.985167	-0.0215598	0.881418	0.963959
chr1	2331745	2332031	MORN1	83.73	85.25	92.2	85.16	82.53	66.2	80.88	90.98	96.77	61.16	75.91	87.56	86.74	85.77	77.84	0.907543	-0.139962	0.292078	0.791281
chr1	2334568	2334993	MORN1	93.33	93.24	88.24	92.78	92.41	72.09	87.72	87.07	83.33	78.71	94.38	82.61	84.43	92	85.03	0.924239	-0.113662	0.12525	0.781453
chr1	2344919	2345218	MORN1	93.53	88.15	92.23	92.06	88.61	88.76	91.38	93.22	86.05	90	84.15	79.03	95.3	90.92	87.12	0.958205	-0.0615938	0.368199	0.798085
chr1	2384914	2385310	MORN1	91.85	91.1	87.72	89.31	83.15	82.24	93.43	96.07	88.51	86.62	94.9	82.58	84.75	88.63	87.21	0.983978	-0.023302	0.668323	0.895726
chr1	2391042	2392325	RER1	0.83	1.42	2.1	1.81	1.04	1.21	0.9	1.48	2.03	2.76	1.54	1.02	0.8	1.44	1.53	1.0625	0.0874628	0.863985	0.960013
chr1	2391042	2392325	MORN1	0.83	1.42	2.1	1.81	1.04	1.21	0.9	1.48	2.03	2.76	1.54	1.02	0.8	1.44	1.53	1.0625	0.0874628	0.863985	0.960013
chr1	2402111	2402733	RER1	93.12	81.63	92.03	94.29	90.18	94.82	83.94	95.78	88.38	90.53	86.52	92.81	95.41	90.25	91.32	1.01186	0.017004	0.727403	0.913404
chr1	2408437	2408807	PEX10	91.45	91.57	92.55	87.23	94.04	91.7	96.03	95.42	89.68	82.28	90.72	80.25	92.92	91.37	86.54	0.947138	-0.0783535	0.221972	0.781453
chr1	2411946	2413278	PEX10	1.64	2.22	3.92	2.11	2.79	3.94	4.64	3.73	2.47	5.05	3.37	4.28	2.01	2.54	3.68	1.44882	0.534877	0.193607	0.781453
chr1	2428487	2428728	PLCH2	88.7	93.24	90.57	90.85	91.59	91.76	85.82	94.44	93.46	85.44	94.03	64.58	95.04	90.99	84.77	0.931641	-0.102154	0.444705	0.819108
chr1	2433987	2434240	PLCH2	83.23	72.09	82.67	78.31	84.4	92.5	75.91	84.21	97.06	73.53	79.17	66.67	68.09	80.14	71.87	0.896806	-0.157132	0.0621987	0.781453
chr1	2440407	2440634	PLCH2	99.08	97.65	93.04	95.56	98.25	93.65	82.35	94.79	95.71	80	72.73	88.46	88.33	96.72	82.38	0.851737	-0.23152	0.0274299	0.781453
chr1	2443379	2444375	PLCH2	5.74	3.98	5.73	1.7	5.36	12.57	5.33	9.14	13.06	8.5	5.76	6.37	3.9	4.5	6.13	1.36222	0.445962	0.228817	0.781453
chr1	2456230	2456647	PLCH2	78.79	77.37	81.9	68.85	86.36	84.62	81.74	83.72	76.42	60	69.35	92	82.02	78.65	75.84	0.964272	-0.0524879	0.730078	0.914642
chr1	2478353	2478610	PLCH2	85.71	77.11	76.09	73.58	93.69	83.67	84.62	92.05	86.52	64.29	67.65	94.87	96.77	81.24	80.9	0.995815	-0.00605035	0.972814	0.991139
chr1	2479686	2479965	PLCH2	90.51	92.31	84.62	97.56	85.48	91.49	90.48	93.53	79.45	81.25	94.59	67.12	89.47	90.1	83.11	0.92242	-0.116504	0.340189	0.798085
chr1	2483759	2484067	PLCH2	86.18	87.14	76.42	78.79	90.7	68.42	84.21	90.72	77.89	68.37	59.46	88.51	86.44	83.85	75.7	0.902803	-0.147517	0.342725	0.798085
chr1	2502147	2502626	PLCH2	80.6	93.02	90.72	86.07	86.36	94.29	92.76	91.8	85.07	90	83.17	85.37	80.65	87.35	84.8	0.970807	-0.0427436	0.410324	0.807792
chr1	2503602	2503818	PLCH2	78.26	69.09	75	78.95	83.93	100	62.96	82.22	92.5	92.31	51.22	80.56	73.81	77.05	74.47	0.966515	-0.049136	0.790913	0.936524
chr1	2504115	2504389	PLCH2	75.68	75.36	58.82	69.81	66.18	84.21	69.23	80.56	81.97	62.07	76.79	65.22	61.11	69.17	66.3	0.958508	-0.0611376	0.5684	0.862858
chr1	2513916	2514209	PANK4	87.67	93.48	93.33	94.87	97.56	97.33	84.92	95.56	95	91.03	74.65	83.61	92.59	93.38	85.47	0.915292	-0.127696	0.148566	0.781453
chr1	2525802	2526820	PANK4	1.63	1.44	2.52	0.55	0.68	1.26	1.88	0.63	1.03	5.36	1.38	1.28	0	1.36	2	1.47059	0.556393	0.628909	0.884572
chr1	2529321	2530571	HES5	1.24	0.87	1.04	1.81	1.53	2.07	1.63	1.73	1.15	4.88	2.78	0.68	1.3	1.3	2.41	1.85385	0.890521	0.321117	0.798085
chr1	2585958	2587453	PRXL2B	1.32	0.19	1.45	1.14	3.7	2.61	0.6	1.2	1.15	4.17	0.62	0.85	2.81	1.56	2.11	1.35256	0.435697	0.610117	0.876224
chr1	2595800	2596064	MMEL1	96.84	83.49	91.43	94.44	89.13	85.39	88	97.22	87.1	94.23	75	58.82	86.67	91.07	78.68	0.863951	-0.210979	0.207698	0.781453
chr1	2642591	2643425	TTC34	0.93	1.45	0	0	3.02	1.1	0.79	0	4.57	1.67	0.76	0	1.19	1.08	0.9	0.833333	-0.263035	0.799755	0.938374
chr1	2789460	2790396	TTC34	10.1	3.09	11.09	9.5	6.06	33.87	16.78	45.3	32.13	11.73	17.89	9.09	7.3	7.97	11.5	1.44291	0.528982	0.252046	0.782994
chr1	2800176	2800668	TTC34	87.3	88.41	87.99	77.78	88.16	93.26	93.4	97.3	89.83	74.36	75.79	88.14	90.58	85.93	82.22	0.956825	-0.063673	0.464526	0.828779
chr1	3022069	3022479	ACTRT2	84.09	85.45	92.09	95.56	86.67	92.98	92.62	90.15	82.61	68.18	82.76	81.67	93.06	88.77	81.42	0.917202	-0.124689	0.254211	0.782994
chr1	3062711	3064194	PRDM16-DT	92.56	89.73	89.69	90.2	88.15	91.3	90.56	92.99	88.89	86.06	88.08	82.77	94.1	90.07	87.75	0.974242	-0.0376479	0.411118	0.807792
chr1	3067361	3071398	PRDM16-DT	2.26	6.6	3.58	5.03	3.76	7.74	2.66	3.87	4.99	7.38	5.08	3.91	4.68	4.25	5.26	1.23765	0.3076	0.364748	0.798085
chr1	3067361	3071398	PRDM16	2.26	6.6	3.58	5.03	3.76	7.74	2.66	3.87	4.99	7.38	5.08	3.91	4.68	4.25	5.26	1.23765	0.3076	0.364748	0.798085
chr1	3073466	3074154	PRDM16	2.33	3.62	5.89	6.34	7.54	6.65	10.34	10.33	6.11	8.65	5.9	16.17	6.55	5.14	9.32	1.81323	0.858562	0.176471	0.781453
chr1	3080708	3080909	PRDM16	94.12	89.29	84.09	89.29	95.83	94.23	88.06	73.08	89.47	86.67	86.67	60	91.67	90.52	81.25	0.897592	-0.155868	0.291412	0.791281
chr1	3083163	3083414	PRDM16	96.88	91.34	97.69	95.69	95.21	90.73	95.65	84.78	93.1	93.83	84.09	81.82	81.43	95.36	85.29	0.8944	-0.161008	0.0333196	0.781453
chr1	3111615	3111993	PRDM16	96.68	94.44	93.33	96.85	94.96	86.72	90.6	95.45	86.92	84.94	75.94	81.52	90.76	95.25	83.29	0.874436	-0.193575	0.0280139	0.781453
chr1	3121503	3121779	PRDM16	92.37	84.62	85.19	87.37	92.04	86.9	87.88	93.2	98.41	96.67	74.02	95.35	79.63	88.32	86.42	0.978487	-0.0313754	0.765525	0.929262
chr1	3139977	3140208	PRDM16	92.31	91.48	92.11	85.26	87.5	88.68	89.87	93.55	93.91	87.37	83.78	96.77	85.71	89.73	88.41	0.985289	-0.0213811	0.699341	0.906202
chr1	3142486	3142704	PRDM16	94.34	86.71	95.45	94.95	88.24	91	92.16	86.96	89.06	83.95	90.16	86.36	90.7	91.94	87.79	0.954862	-0.0666359	0.133914	0.781453
chr1	3155335	3155675	PRDM16	8.5	8.7	17.33	4.82	12.73	6.8	16.81	9.02	13.1	6.31	11.46	7.41	5	10.42	7.54	0.723608	-0.46672	0.29967	0.792692
chr1	3164370	3164728	PRDM16	91.44	91.3	96.4	90.3	85.39	92.86	79.81	91.61	94.12	90.29	88.78	81.82	97.53	90.97	89.61	0.98505	-0.0217311	0.726608	0.913404
chr1	3185976	3186788	PRDM16	94.37	88	91.6	89.6	93.75	92.15	93.44	91.71	89.33	89.77	75.77	92.59	82.74	91.46	85.22	0.931773	-0.10195	0.19702	0.781453
chr1	3188392	3188689	PRDM16	85.55	84.62	67.65	50	52.24	87.5	57.69	92.65	92.31	84.82	84.15	58.82	93.75	68.01	80.39	1.18203	0.241269	0.285732	0.78965
chr1	3194583	3195345	PRDM16	95.27	91.5	91.49	86.77	92.35	87.5	77.88	93.14	86.57	84.11	78.37	85.27	93.3	91.48	85.26	0.932007	-0.101587	0.135418	0.781453
chr1	3231281	3231517	PRDM16	94.12	92.13	93.58	90.48	86.39	85.71	88.29	89.36	88.33	81.25	75.28	82.22	88.14	91.34	81.72	0.894679	-0.160558	0.0258483	0.781453
chr1	3238596	3238797	PRDM16	91.6	96.06	93.13	75.71	91.67	94.64	96.88	98.08	91.01	94.44	80	94.74	89.19	89.63	89.59	0.999554	-0.000643586	0.993562	0.99698
chr1	3240945	3241736	PRDM16	93.24	92.77	91.84	76.83	86.59	90.43	93.02	93.91	90.23	70.37	90.72	90.41	89.94	88.25	85.36	0.967252	-0.0480363	0.642728	0.889464
chr1	3247405	3248079	PRDM16	7.75	5.96	15.51	12.04	50.49	8.88	19.79	13.69	11.29	16.67	10.78	8.56	8.67	18.35	11.17	0.608719	-0.716152	0.437703	0.816966
chr1	3266257	3266652	PRDM16	92.31	98.59	89.89	92.19	94.21	95.62	94.33	92.44	93.02	92.86	86.7	92.25	95.1	93.44	91.73	0.981699	-0.0266473	0.484906	0.835585
chr1	3267982	3268260	PRDM16	93.4	84.52	89.39	91.43	91.16	90.26	89.22	89.53	90.18	88.89	88.82	83.49	95.06	89.98	89.06	0.989776	-0.014826	0.7567	0.925761
chr1	3278812	3279488	PRDM16	87.69	90.99	86.43	90.35	92.03	90.26	84.56	90.53	87.34	85.94	89.7	85.35	82.5	89.5	85.87	0.959441	-0.059734	0.0952802	0.781453
chr1	3287201	3287889	PRDM16	96.77	92.43	92.61	92.48	90.09	95.6	92.29	95.53	95.51	70.42	84.56	90.85	92.89	92.88	84.68	0.911714	-0.133347	0.204653	0.781453
chr1	3323351	3323697	PRDM16	20.16	27.27	16.2	21.64	22.22	43.37	5.45	70.94	9.84	16.47	16.3	0	14.96	21.5	11.93	0.554884	-0.849742	0.0908034	0.781453
chr1	3358465	3358720	PRDM16	92.2	90.91	82.5	86.08	95.05	92.59	84.4	85.94	89.72	88.64	86.21	90.98	93.65	89.35	89.87	1.00582	0.00837215	0.855086	0.957117
chr1	3390505	3390721	PRDM16	97.89	98.8	95.17	91.57	95.65	95.38	90.32	96.69	97.89	80.43	89.58	91.67	91.37	95.82	88.26	0.921102	-0.118567	0.057028	0.781453
chr1	3393538	3394471	PRDM16	3.24	10.42	10.4	10.32	4.67	7.44	8.49	4.38	5.83	8.98	20.36	4.21	6.47	7.81	10	1.28041	0.356606	0.604487	0.874457
chr1	3404705	3405746	PRDM16	92.99	90.77	92.12	94.38	85.28	92.94	88.15	94.72	88.54	87.85	90.48	93.55	90.67	91.11	90.64	0.994841	-0.00746213	0.816911	0.944641
chr1	3411427	3412860	PRDM16	91.31	91.78	88.29	86.55	92.64	91.39	94.38	94.32	91.18	80.65	91.67	86.32	84.54	90.11	85.8	0.95217	-0.0707089	0.159198	0.781453
chr1	3415422	3415663	PRDM16	93.75	83.97	95.95	91.67	57.58	91.67	97.8	94.74	78.57	82.5	90.76	83.67	76	84.58	83.23	0.984039	-0.0232126	0.86655	0.960535
chr1	3434801	3435068	PRDM16	90.54	88.36	94.57	86.78	91.21	91.8	91.36	89.13	90.72	80.26	85.37	84.09	80	90.29	82.43	0.912947	-0.131397	0.00458143	0.77388
chr1	3454341	3455119	ARHGEF16	0.61	0.75	1.67	1.49	2.16	0.61	0.57	0	1.2	0.58	1.8	1.89	1.01	1.34	1.32	0.985075	-0.0216945	0.971353	0.990823
chr1	3478137	3478627	ARHGEF16	80.43	80.23	70.34	72.78	85.14	78.7	71	11.54	87.18	83.33	66.36	89.77	71.09	77.78	77.64	0.9982	-0.00259919	0.981697	0.994449
chr1	3500442	3500655	MEGF6	93.06	100	88.48	86.67	94.07	96.61	88.81	96.97	96.15	88.33	79.56	87.8	90.28	92.46	86.49	0.935432	-0.0962953	0.117431	0.781453
chr1	3509012	3509233	MEGF6	86.08	85.48	93.48	80.3	91.18	89.29	85.39	86.3	86.11	93.33	72.88	87.88	85.65	87.3	84.94	0.972967	-0.0395372	0.651166	0.891247
chr1	3509797	3510006	MEGF6	96.77	97.5	91.41	94.97	94.8	100	96.51	95.24	96.77	92.31	83.33	82.43	89.06	95.09	86.78	0.912609	-0.131931	0.0301809	0.781453
chr1	3510791	3511119	MEGF6	81.03	93.75	92.68	87.8	91.52	97.67	91.64	90.11	95.12	83.87	82.76	91.91	84.43	89.36	85.74	0.95949	-0.0596603	0.283735	0.789315
chr1	3519424	3519686	MEGF6	84.13	93.81	94.84	88.24	92.9	85.48	90.7	90	94	75.38	89.53	81.94	92.68	90.78	84.88	0.935008	-0.0969494	0.240437	0.782338
chr1	3530885	3531495	MEGF6	0.24	0.44	0.96	1.28	0.61	0.59	0.58	0.35	2.79	5.29	3.43	1.35	0.81	0.71	2.72	3.83099	1.93772	0.143263	0.781453
chr1	3543310	3543705	MEGF6	89.6	86.43	88	90.7	84.91	75	93.24	96.67	93.41	82.76	76.97	87.62	87.5	87.93	83.71	0.952007	-0.0709559	0.19614	0.781453
chr1	3583338	3583906	MEGF6	94.61	89.95	89.08	94.46	93.1	91.35	94.19	93.36	87.64	91.06	94.12	90.14	87.94	92.24	90.82	0.984605	-0.022383	0.437091	0.816966
chr1	3595145	3595554	MEGF6	84.27	87.1	82.44	86	83.04	93.41	86.21	90.15	88.14	87.5	80	80.89	84.82	84.57	83.3	0.984983	-0.0218293	0.548576	0.85723
chr1	3611055	3611514	MEGF6	1.56	1.58	3.94	1.87	1.52	7.5	4.05	0.96	1.24	1.56	0.37	0.31	2.04	2.09	1.07	0.511962	-0.965891	0.151513	0.781453
chr1	3624203	3625677	TPRG1L	1.39	1.48	1.91	1.9	1.09	1.09	0.99	0.71	2.99	1.09	1.36	0.45	0.92	1.55	0.96	0.619355	-0.691162	0.0500466	0.781453
chr1	3624203	3625677	MEGF6	1.39	1.48	1.91	1.9	1.09	1.09	0.99	0.71	2.99	1.09	1.36	0.45	0.92	1.55	0.96	0.619355	-0.691162	0.0500466	0.781453
chr1	3640399	3640637	WRAP73	87.38	92.59	92.16	96.88	97.3	93.94	95.51	100	100	76	93.55	83.33	97.44	93.26	87.58	0.939095	-0.090657	0.338375	0.798085
chr1	3643388	3644445	WRAP73	94.99	80.75	94.55	93.12	89.76	94.03	90.83	95.64	91.13	88.74	91.81	96.27	90.31	90.63	91.78	1.01269	0.0181912	0.722565	0.91257
chr1	3649780	3653072	WRAP73	5.37	4.43	3.81	5.15	2.43	4.27	3.4	5.09	10.07	7.33	4.62	6.51	4.26	4.24	5.68	1.33962	0.421827	0.165969	0.781453
chr1	3649780	3653072	TP73	5.37	4.43	3.81	5.15	2.43	4.27	3.4	5.09	10.07	7.33	4.62	6.51	4.26	4.24	5.68	1.33962	0.421827	0.165969	0.781453
chr1	3690532	3690989	TP73	87.71	86.49	92.94	94.62	93.48	94.19	91	60.26	91.79	90.62	93.36	90.59	87.83	91.05	90.6	0.995058	-0.00714747	0.829094	0.948161
chr1	3706754	3706957	TP73	88.17	77.14	84.09	71.88	80.28	75.31	76.79	90.32	90.48	79.17	54.84	91.67	80.18	80.31	76.47	0.952185	-0.0706862	0.666073	0.894684
chr1	3718069	3718537	TP73	15.1	25.08	30	40	27.88	40.56	28.26	54.26	28.09	51.89	21.74	23.81	29.82	27.61	31.81	1.15212	0.20429	0.621551	0.881621
chr1	3732730	3733110	TP73	49.07	56.02	54.1	58.18	41.38	41.74	40.38	60.16	69.48	50	45.75	43.75	50.54	51.75	47.51	0.918068	-0.123327	0.261236	0.784343
chr1	3746399	3747406	TP73-AS1	18.68	22.24	20.5	17.34	29.61	20.68	13.28	22.51	22.56	10.57	15.84	16.79	16.35	21.67	14.89	0.687125	-0.541356	0.0362802	0.781453
chr1	3771989	3773120	SMIM1	3.44	2.19	1.9	2.63	2.03	2.75	1.78	1.86	5.32	2.95	1.09	4.03	1.91	2.44	2.5	1.02459	0.0350467	0.938539	0.980682
chr1	3786900	3787344	LRRC47	82.91	87.05	93.53	93	87.71	87.1	86.08	90.45	86.57	84.82	86.04	89.78	91.03	88.84	87.92	0.989644	-0.0150185	0.720854	0.912364
chr1	3795834	3796668	LRRC47	1.31	1.4	1.83	0.29	1.42	1.93	1.27	0.94	1.29	0.83	1.22	2.11	1.12	1.25	1.32	1.056	0.0786098	0.858065	0.958394
chr1	3814894	3815451	CEP104	96.27	94.69	95.86	98.25	91.09	97.65	95.83	94.05	85.58	84.81	96.51	89.36	95.6	95.23	91.57	0.961567	-0.0565407	0.287763	0.790564
chr1	3856623	3857901	CEP104	1.6	1.94	0.97	1.62	2.22	2.56	0.85	1.27	2.32	1.01	1.98	3.46	1.18	1.67	1.91	1.14371	0.193725	0.711786	0.90929
chr1	3856623	3857901	DFFB	1.6	1.94	0.97	1.62	2.22	2.56	0.85	1.27	2.32	1.01	1.98	3.46	1.18	1.67	1.91	1.14371	0.193725	0.711786	0.90929
chr1	3858513	3858805	DFFB	90	92.46	93.39	76.98	71.21	95.18	87.23	94.83	93.1	77.67	56.1	96.55	89.66	84.81	80	0.943285	-0.0842344	0.650969	0.891247
chr1	3874300	3875047	DFFB	95.9	93.03	94.46	97.59	96	94.37	92.24	95.8	100	93.29	93.19	89.44	89.55	95.4	91.37	0.957757	-0.0622684	0.0244527	0.781453
chr1	3891926	3892672	C1orf174	92.54	94.33	91.71	89.66	90.16	90.34	94.55	93.42	95.52	70	89.81	83.33	87.4	91.68	82.64	0.901396	-0.149767	0.131648	0.781453
chr1	3899792	3901520	LINC01134	1.46	1.12	1.77	2.09	0.7	1.51	1.05	2.46	1.78	1.26	1.92	2.18	3.56	1.43	2.23	1.55944	0.641029	0.205005	0.781453
chr1	3899792	3901520	C1orf174	1.46	1.12	1.77	2.09	0.7	1.51	1.05	2.46	1.78	1.26	1.92	2.18	3.56	1.43	2.23	1.55944	0.641029	0.205005	0.781453
chr1	3907655	3907892	LINC01134	82.86	90.82	97.53	96.67	90.48	94.08	97.06	91.67	88.64	91.11	87.76	75	82.35	91.67	84.06	0.916985	-0.12503	0.134501	0.781453
chr1	4653929	4656495	AJAP1	1.92	1.57	3.04	1.61	3.03	18.44	1.47	3.54	2.79	4.9	3.72	3.33	2.17	2.23	3.53	1.58296	0.662625	0.104257	0.781453
chr1	4666516	4666807	AJAP1	86.03	83.64	93.1	88.68	78.79	89.15	85.23	87.8	95.45	37.5	85.39	85.48	83.7	86.05	73.02	0.848576	-0.236884	0.354495	0.798085
chr1	4711592	4712485	AJAP1	56.25	62.53	66.25	68	69.85	71.56	66.13	67.79	65.85	61.97	68.9	53.77	64.87	64.58	62.38	0.965934	-0.0500035	0.603128	0.873534
chr1	5877097	5877332	NPHP4	97.67	90.78	91.72	97.62	91.87	93.94	84.91	98.18	94.79	91.67	81.55	89.86	90.32	93.93	88.35	0.940594	-0.088356	0.0944933	0.781453
chr1	5890764	5890969	NPHP4	88.55	93.48	92.23	92.96	92.13	95.9	90	96.36	90.62	86.96	96.77	90.24	91.86	91.87	91.46	0.995537	-0.00645316	0.861421	0.958877
chr1	5991535	5993346	NPHP4	1.77	0.62	1.09	1.07	0.51	0.77	1.33	1.32	0.82	1.52	0.97	1.04	1.42	1.01	1.24	1.22772	0.295985	0.418922	0.811377
chr1	5991535	5993346	KCNAB2	1.77	0.62	1.09	1.07	0.51	0.77	1.33	1.32	0.82	1.52	0.97	1.04	1.42	1.01	1.24	1.22772	0.295985	0.418922	0.811377
chr1	6026184	6026434	KCNAB2	2.5	0.86	1.19	1.56	2.29	0	0	0.92	4.76	1.45	0	0	1.39	1.68	0.71	0.422619	-1.24257	0.109436	0.781453
chr1	6051549	6051776	KCNAB2	94.12	91.01	92.39	91.3	91.35	98.28	95.57	98.68	94.25	78.05	86.49	94.44	86.9	92.03	86.47	0.939585	-0.0899044	0.194996	0.781453
chr1	6071575	6071925	KCNAB2	92.83	93.75	90.91	93.75	88.26	90.48	90.11	86.29	95.24	89.91	91.94	79.71	90.22	91.9	87.94	0.95691	-0.0635449	0.256521	0.784343
chr1	6127683	6128175	CHD5	26.29	30.46	32.5	15.05	27.8	28.42	30.26	49.65	30.53	34.81	62.3	29.63	28.15	26.42	38.72	1.46556	0.551448	0.225689	0.781453
chr1	6128813	6129060	CHD5	97.21	94.07	95.7	92.36	96.45	94.74	96.47	97.53	98.18	88.89	91.89	95.92	91.3	95.16	92	0.966793	-0.0487211	0.121748	0.781453
chr1	6142058	6142299	CHD5	93.52	80.85	90.59	94.19	98.95	93.75	92.31	95.59	98.85	100	77.5	73.13	92.62	91.62	85.81	0.936586	-0.0945166	0.449186	0.82069
chr1	6148656	6148979	CHD5	1.47	1.79	2.38	7.69	1.73	8.64	0	1.98	6.7	4.2	2.7	12.94	3.11	3.01	5.74	1.90698	0.931287	0.363879	0.798085
chr1	6179177	6180754	CHD5	2.2	1.63	0.76	2.9	2.58	6.86	1.56	4.77	4.63	2.37	4.55	1.82	1.83	2.01	2.64	1.31343	0.393343	0.441048	0.817696
chr1	6199118	6199823	RPL22	2.74	1.59	2.91	0.8	2.74	1.85	1.55	0	1.74	2.58	2.14	3.09	1.4	2.16	2.3	1.06482	0.0906028	0.796372	0.938161
chr1	6205765	6206718	RNF207-AS1	7.42	3.42	5.37	4.19	1.8	5.31	1.85	10.23	2.89	2.28	7.73	5.71	4.33	4.44	5.01	1.12838	0.17425	0.712741	0.909743
chr1	6205765	6206718	RNF207	7.42	3.42	5.37	4.19	1.8	5.31	1.85	10.23	2.89	2.28	7.73	5.71	4.33	4.44	5.01	1.12838	0.17425	0.712741	0.909743
chr1	6208760	6209528	RNF207	13.52	8.68	4.84	3.29	1.56	3.49	1.51	5.86	5	8.96	4.08	1.16	1.2	6.38	3.85	0.603448	-0.728699	0.399434	0.807348
chr1	6235468	6236201	ICMT	0.63	1.01	0.51	0.9	1.35	1.55	2.76	1.09	0.69	0.71	0.65	1.48	1.05	0.88	0.97	1.10227	0.140482	0.714634	0.910482
chr1	6245088	6246403	HES3	4.18	4.88	3.71	2.98	2.53	7.74	2.1	7.94	3.01	3.83	4.79	4.67	2.53	3.66	3.96	1.08197	0.113656	0.669691	0.896077
chr1	6249103	6250032	GPR153	2.9	3.04	2.03	2.34	3.37	6.95	2.04	12.67	1.83	6.05	2.13	4.39	4.5	2.74	4.27	1.55839	0.64006	0.152442	0.781453
chr1	6253701	6254079	GPR153	91.03	85.89	84.4	89.83	83.82	90.51	90.08	89.14	88	91.67	84.51	87.78	92.86	86.99	89.2	1.0254	0.0361938	0.39185	0.805073
chr1	6260077	6260991	GPR153	0.86	1.65	1.31	1.02	1.74	4.32	0.96	2.65	1.89	1.74	1.52	1.47	1.06	1.32	1.45	1.09848	0.135515	0.572987	0.865137
chr1	6392959	6394125	ACOT7	1.17	1.92	1.5	1.15	1.39	0.53	1.15	0.78	0.97	2.37	1.12	0.33	1.05	1.43	1.22	0.853147	-0.229134	0.666744	0.894871
chr1	6418997	6420878	HES2	3.8	2.55	2.8	2.13	3.38	6.32	2.29	5.33	6.05	5.09	3.94	3.81	4.44	2.93	4.32	1.4744	0.560131	0.0126371	0.781453
chr1	6424443	6425267	ESPN	2.23	3.03	2.38	3.05	4.36	8.85	1.96	11.05	4.91	3.69	4.55	4.38	7.3	3.01	4.98	1.65448	0.726382	0.0836018	0.781453
chr1	6440108	6441070	ESPN	1.14	5.95	4	4.49	4.67	5.53	4.41	7.79	6.69	8.05	8.02	6.04	5.25	4.05	6.84	1.68889	0.756075	0.0344906	0.781453
chr1	6447147	6449126	ESPN	4.94	2.53	2.59	2.39	2.56	4.12	2.17	3.68	3.33	3.19	3.53	2.84	2.77	3	3.08	1.02667	0.0379683	0.882211	0.964588
chr1	6451629	6452050	ESPN	81.52	87.5	85.84	71.33	88.03	82.26	83.24	89.92	91.3	82.26	80.46	90.52	76.36	82.84	82.4	0.994689	-0.00768257	0.920587	0.97636
chr1	6454048	6455985	ESPN	6.88	8.06	5.88	6.6	4.72	10.69	5.54	20.89	18.14	16.01	11.64	12.14	5.86	6.43	11.41	1.77449	0.827409	0.0938663	0.781453
chr1	6456064	6456265	ESPN	20.63	32.08	34.41	47.37	12.96	45.71	22.13	70.63	50	61.11	75.86	32.99	29.63	29.49	49.9	1.6921	0.758814	0.171745	0.781453
chr1	6460524	6461895	TNFRSF25	76.31	70.63	76.04	75.7	77.78	74.63	55.21	70.36	70.29	81.2	63.92	72.09	70.98	75.29	72.05	0.956966	-0.0634604	0.439301	0.817001
chr1	6460524	6461895	ESPN	76.31	70.63	76.04	75.7	77.78	74.63	55.21	70.36	70.29	81.2	63.92	72.09	70.98	75.29	72.05	0.956966	-0.0634604	0.439301	0.817001
chr1	6466114	6466361	TNFRSF25	7.72	6.82	2.21	3.19	8.02	3.23	6.54	4.05	4.94	7.81	7.49	6	7.23	5.59	7.13	1.27549	0.351054	0.281166	0.788994
chr1	6466114	6466361	PLEKHG5	7.72	6.82	2.21	3.19	8.02	3.23	6.54	4.05	4.94	7.81	7.49	6	7.23	5.59	7.13	1.27549	0.351054	0.281166	0.788994
chr1	6470612	6470818	PLEKHG5	96.75	95.28	88.46	89.42	88.52	87.5	88.46	91.33	97.06	84.41	90.79	87.5	98.41	91.69	90.28	0.984622	-0.0223581	0.703919	0.906202
chr1	6471411	6471676	PLEKHG5	86.61	86.63	66.67	80.49	84.72	91.67	94.89	91.09	90.91	73.71	82.82	85.11	88.66	81.02	82.57	1.01913	0.0273395	0.76224	0.927662
chr1	6485083	6485858	PLEKHG5	2.31	2.67	5.69	2.08	1.83	1.7	2.5	2.3	3.29	3.73	2.51	0.76	2.07	2.92	2.27	0.777397	-0.363277	0.510671	0.844884
chr1	6490023	6491055	PLEKHG5	2.54	1.52	2.77	0	1.93	3.18	1.17	1.97	2.79	1.27	2.15	2	2.89	1.75	2.08	1.18857	0.249228	0.600639	0.872695
chr1	6497090	6497812	PLEKHG5	2.57	0.55	1.01	0.86	0.65	4.35	1.38	6.12	0.46	0.27	2.95	1.94	2.28	1.13	1.86	1.64602	0.71898	0.327394	0.798085
chr1	6554076	6554775	NOL9	1.15	1.01	1.37	1.94	2.54	1.36	0.93	1.85	1.44	0.68	2.08	0.76	1.04	1.6	1.14	0.7125	-0.489038	0.3201	0.798085
chr1	6579367	6580301	TAS1R1	16.27	17.74	13.62	15.17	15.1	16.96	11.1	16.89	7.35	14.18	15.33	14.53	10.84	15.58	13.72	0.880616	-0.183415	0.176708	0.781453
chr1	6579367	6580301	ZBTB48	16.27	17.74	13.62	15.17	15.1	16.96	11.1	16.89	7.35	14.18	15.33	14.53	10.84	15.58	13.72	0.880616	-0.183415	0.176708	0.781453
chr1	6593337	6593614	KLHL21	95.95	91.3	95.83	93.33	92.19	93.63	94.57	96.65	94.87	93.59	91.41	94.92	86.24	93.72	91.54	0.976739	-0.033955	0.358359	0.798085
chr1	6599065	6599445	KLHL21	84.06	85.34	81.65	72.97	64.23	80.23	70.48	78.06	69.7	75.32	82.86	41.38	81.03	77.65	70.15	0.903413	-0.146542	0.514641	0.846609
chr1	6601716	6603784	KLHL21	0.53	1.04	1.15	2.15	1.41	0.69	1	1.3	0.95	1.9	1.12	1.26	1.29	1.26	1.39	1.10318	0.141662	0.68042	0.901056
chr1	6612726	6615681	PHF13	2.04	1.32	1.83	2.37	2.13	2.3	2.34	1.85	0.99	3.12	1.86	4.5	2.03	1.94	2.88	1.48454	0.570012	0.22196	0.781453
chr1	6625011	6625780	THAP3	0.85	1.45	1.98	1.39	1.28	0.39	0.5	1.13	1.57	1.32	1.81	0.96	0.77	1.39	1.22	0.877698	-0.188203	0.570099	0.863646
chr1	6701235	6702071	DNAJC11	0.88	0.52	1.85	2.23	2.24	0.96	0.42	1.01	1.98	2.37	1.97	1.56	0.39	1.54	1.57	1.01948	0.0278349	0.96073	0.986686
chr1	6784253	6786306	CAMTA1-DT	0.66	1.56	1.72	0.69	0.83	0.83	0.55	0.9	1.26	0.58	0.84	5.11	1.2	1.09	1.93	1.77064	0.824273	0.492735	0.839696
chr1	6784253	6786306	CAMTA1	0.66	1.56	1.72	0.69	0.83	0.83	0.55	0.9	1.26	0.58	0.84	5.11	1.2	1.09	1.93	1.77064	0.824273	0.492735	0.839696
chr1	6961941	6962248	CAMTA1	16.35	23.64	6.52	5	3.92	5.52	8.46	6.35	13.25	13.68	18.07	0	10.31	11.09	10.52	0.948602	-0.0761252	0.919333	0.975395
chr1	7062459	7062667	CAMTA1	85.25	85.85	84.69	87.84	75.56	89.68	80.26	87.69	89.71	100	67.11	91.67	93.22	83.84	88	1.04962	0.0698644	0.612408	0.877432
chr1	7663340	7665115	CAMTA1	88.24	90.62	87.9	88.69	89.18	92.56	87.52	89.24	88.57	86.51	82.66	72.73	94.26	88.93	84.04	0.945013	-0.0815939	0.355513	0.798085
chr1	7680083	7681057	CAMTA1	2.19	1.57	1.61	0.35	0.55	2.92	0.93	1.49	0.68	1.22	1.41	4.3	1.59	1.25	2.13	1.704	0.768925	0.333568	0.798085
chr1	7704113	7705796	CAMTA1	1.68	4.07	2.79	2.95	1.67	5.45	2.17	6.87	5.6	6.29	18.22	4	4.03	2.63	8.13	3.09125	1.62819	0.204291	0.781453
chr1	7770991	7771786	VAMP3	0.96	2.52	0.62	0.53	0.36	1.19	0.91	1.44	2.25	1.79	0.56	0.88	0.31	1	0.88	0.88	-0.184425	0.830623	0.948769
chr1	7783400	7785044	PER3	17.06	17.34	19.52	17.41	14.92	27.15	11.76	26.67	26.77	20.21	23.25	16.25	17.38	17.25	19.27	1.1171	0.15976	0.302526	0.794421
chr1	7827138	7827416	PER3	88.57	95	96.1	84.88	66.99	55.63	49.59	48	89.92	72.73	69.7	68.22	61.22	86.31	67.97	0.78751	-0.34463	0.0214822	0.781453
chr1	7961241	7962166	PARK7	0.42	0	0.81	1.59	0	0.55	0.62	0.63	1.28	1.09	0.46	1.52	1.07	0.56	1.04	1.85714	0.893085	0.243292	0.782895
chr1	8025494	8026794	ERRFI1	2.39	2.82	3.01	1.67	1.75	4.87	2.75	9.27	6.36	6.92	12.12	4.72	3.79	2.33	6.89	2.95708	1.56417	0.0905654	0.781453
chr1	8025494	8026794	ERRFI1-DT	2.39	2.82	3.01	1.67	1.75	4.87	2.75	9.27	6.36	6.92	12.12	4.72	3.79	2.33	6.89	2.95708	1.56417	0.0905654	0.781453
chr1	8211936	8212142	LINC01714	15.57	0	9.38	14.12	1.19	0	11.76	4.08	17.98	25.42	14.63	19.57	8.11	8.05	16.93	2.10311	1.07252	0.115184	0.781453
chr1	8317724	8318275	SLC45A1	9.51	7.99	9.62	4.62	10.4	13.79	8.44	15.3	15.36	16.38	12.37	10.6	10.04	8.43	12.35	1.46501	0.550907	0.0699953	0.781453
chr1	8324327	8324659	SLC45A1	84.06	93	85.06	90.48	88.61	83.61	83.2	91.18	88.7	87.06	68.46	81.03	78.06	88.24	78.65	0.891319	-0.165986	0.0839054	0.781453
chr1	8325835	8326108	SLC45A1	92.48	96.19	89.47	95.08	96	89.63	94.74	92.31	93.58	88.89	92.66	94.2	82.22	93.84	89.49	0.953645	-0.0684758	0.20956	0.781453
chr1	8330142	8330740	SLC45A1	90.32	92.06	89.47	88.41	91.85	95.37	92.71	91.41	94.41	73.61	70.3	85.48	89.3	90.42	79.67	0.88111	-0.182606	0.0988585	0.781453
chr1	8335283	8335575	SLC45A1	94.78	95.81	96.63	95.71	96.67	94.85	95	91.97	94.57	84.46	67.37	95.4	95.48	95.92	85.68	0.893244	-0.162874	0.220008	0.781453
chr1	8343637	8344042	SLC45A1	91.12	90.98	79.71	94.44	93.15	93.75	87.92	88.46	91.02	84	90.36	80.65	90.71	89.88	86.43	0.961615	-0.0564687	0.370249	0.798541
chr1	8358262	8358490	RERE	93.75	88	92.11	91.78	85.25	87.65	86.96	95.77	96.43	85.37	92.68	95.45	96.15	90.18	92.41	1.02473	0.035241	0.475984	0.832509
chr1	8423329	8424279	RERE	1.18	0.65	0.96	0.71	0.89	0.88	0.93	1.23	2.53	2.54	0.68	1.59	1.56	0.88	1.59	1.80682	0.853451	0.155172	0.781453
chr1	8702946	8703521	RERE	0.79	1.08	1.43	3.67	2.4	0.3	3.67	2.38	0.77	2.52	0.48	1.8	3.38	1.87	2.04	1.09091	0.125531	0.83881	0.951677
chr1	8816953	8818004	RERE	2.47	1.06	2.22	1.47	0.54	1.28	0.86	0.64	1.51	1.14	0.89	0	0.47	1.55	0.62	0.4	-1.32193	0.0729933	0.781453
chr1	8878254	8879287	ENO1-AS1	0.72	1.6	1.69	2.85	0.65	0.62	1.12	0.87	1.44	1.85	1.48	1.01	1.42	1.5	1.44	0.96	-0.0588937	0.89195	0.967572
chr1	8878254	8879287	ENO1	0.72	1.6	1.69	2.85	0.65	0.62	1.12	0.87	1.44	1.85	1.48	1.01	1.42	1.5	1.44	0.96	-0.0588937	0.89195	0.967572
chr1	9039221	9040454	SLC2A5	92.78	88.11	89.49	92.67	93.34	89.91	88.43	92.94	93.61	84.25	77.88	88.77	85.48	91.28	84.1	0.921341	-0.118193	0.0426368	0.781453
chr1	9128444	9129417	GPR157	2.04	2.53	4.16	3.61	2.16	4.5	4.06	1.81	5.85	3.77	3.24	1.89	1.86	2.9	2.69	0.927586	-0.108447	0.752986	0.923731
chr1	9182108	9183768	LNCTAM34A	6.68	7.27	7.53	6.22	4.65	7.87	7.38	10.9	7.68	11.27	7.09	12.29	0	6.47	7.66	1.18393	0.243579	0.700875	0.906202
chr1	9182108	9183768	MIR34AHG	6.68	7.27	7.53	6.22	4.65	7.87	7.38	10.9	7.68	11.27	7.09	12.29	0	6.47	7.66	1.18393	0.243579	0.700875	0.906202
chr1	9234342	9235393	H6PD	1.96	0.35	2.11	1.66	1.61	2.11	2.86	1.28	2.28	1.5	2.26	1.09	2.03	1.54	1.72	1.11688	0.159478	0.668822	0.895881
chr1	9264143	9264380	H6PD	100	94.12	82.76	98	97.44	95.24	90.36	98	91.67	84.69	93.33	93.83	93.75	94.46	91.4	0.967605	-0.0475099	0.447741	0.820202
chr1	9264628	9264957	H6PD	91.94	97.4	74.12	91.4	90.91	93.46	92.63	90.38	91.43	95	91.67	85.25	96.67	89.15	92.15	1.03365	0.0477492	0.54392	0.856276
chr1	9292330	9293834	SPSB1	2.96	4.6	2.08	3.01	1.28	5.02	3.17	5.5	2.99	4.58	3.19	2.92	2.35	2.79	3.26	1.16846	0.224607	0.536193	0.853562
chr1	9356067	9356345	SPSB1	92.86	94.58	92.53	88.24	94.87	88.98	89.29	90	89.22	78.11	80.2	84.38	90.35	92.62	83.26	0.898942	-0.1537	0.0319958	0.781453
chr1	9367448	9367675	SPSB1	93.88	92.54	95.36	94.44	91.04	96.48	94.39	95.45	94.64	98.57	92.13	98.31	96.36	93.45	96.34	1.03093	0.0439408	0.150076	0.781453
chr1	9428878	9429190	LINC02606	0	0.79	0	0.43	0.8	0.39	1.76	5.88	0.62	0.55	1.28	3.85	1.19	0.4	1.72	4.3	2.10434	0.168535	0.781453
chr1	9539291	9540385	SLC25A33	1.1	1.34	0.5	0.48	1.1	1.15	0.72	0.81	2.26	1.05	1.94	0.74	0.51	0.9	1.06	1.17778	0.236068	0.682603	0.902445
chr1	9588674	9589459	TMEM201	0.61	1.49	1.99	0.87	0.66	2.4	0.57	0.62	0.2	0.22	1.03	1.86	0.56	1.12	0.92	0.821429	-0.283792	0.658879	0.8934
chr1	9627067	9627309	PIK3CD	1.22	0.88	0.68	1.91	1	1.59	0	0	1.45	0	0	4	0	1.14	1	0.877193	-0.189034	0.900497	0.97059
chr1	9651674	9652943	PIK3CD-AS1	0.78	0.67	0.88	1.04	1.31	1.88	0.75	1.04	1.53	1.09	0.86	2.91	1.87	0.94	1.68	1.78723	0.837729	0.205358	0.781453
chr1	9651674	9652943	PIK3CD	0.78	0.67	0.88	1.04	1.31	1.88	0.75	1.04	1.53	1.09	0.86	2.91	1.87	0.94	1.68	1.78723	0.837729	0.205358	0.781453
chr1	9689237	9690170	PIK3CD	9.55	13.76	11.52	14.41	9.04	10.37	8.83	8.7	22.86	12.98	10.96	18.33	21.28	11.66	15.89	1.36278	0.446552	0.176432	0.781453
chr1	9715650	9715939	PIK3CD	62.76	86.67	82.48	79.12	83.78	55.56	90	94.29	92.74	65.55	66.67	85.33	79.55	78.96	74.28	0.940729	-0.0881489	0.492564	0.839696
chr1	9730234	9730646	CLSTN1	70.27	62.31	68.4	67.72	58.6	74.72	68.92	88	72.73	65.71	63.75	65	71.7	65.46	66.54	1.0165	0.0236088	0.710782	0.908788
chr1	9731100	9731428	CLSTN1	95.59	93.49	93.41	92.73	92.41	96.21	95.31	97.73	98.25	76.19	82.25	96.77	73.44	93.53	82.16	0.878435	-0.186993	0.116369	0.781453
chr1	9762518	9762759	CLSTN1	94.66	87.78	92.73	97.59	95.96	93.33	93.62	94.74	87.8	89.58	91.89	85.71	89.74	93.74	89.23	0.951888	-0.0711363	0.0717732	0.781453
chr1	9822953	9824609	CLSTN1	1.57	1.7	1.58	0.66	1.35	1.04	1.6	1.23	1.08	1.84	1.66	0.6	1.5	1.37	1.4	1.0219	0.0312512	0.935934	0.979965
chr1	9909787	9910631	CTNNBIP1	2.8	0.51	0.6	1.2	1.65	1.39	0.69	1.4	0.62	2.52	0.64	4.58	0.3	1.35	2.01	1.48889	0.574236	0.571511	0.864482
chr1	9943107	9943527	LZIC	0.39	2.3	1	1.16	0.93	0.67	0.38	1.04	2.72	0.98	1.74	2.75	3.03	1.16	2.12	1.82759	0.869939	0.143064	0.781453
chr1	9943107	9943527	NMNAT1	0.39	2.3	1	1.16	0.93	0.67	0.38	1.04	2.72	0.98	1.74	2.75	3.03	1.16	2.12	1.82759	0.869939	0.143064	0.781453
chr1	9997209	9998050	RBP7	2.9	1.41	1.69	3.14	3.91	10.96	1.71	4.87	15.15	2.94	3.18	2.14	3.04	2.61	2.83	1.08429	0.116752	0.694825	0.906202
chr1	10032474	10033346	UBE4B	0.73	0.73	0.69	0.78	0.67	0.81	1.13	1.45	2.12	1.55	0.53	0.57	1.63	0.72	1.07	1.48611	0.571542	0.32891	0.798085
chr1	10209957	10211248	KIF1B	1.4	0.68	1.82	1.08	0.63	1.37	0.56	1.32	1.38	0.92	1.31	1.67	0	1.12	0.98	0.875	-0.192645	0.742063	0.919892
chr1	10326125	10326332	KIF1B	95.2	95.33	93.2	94.17	94.52	98.29	94.4	97.48	91.55	78.5	91.74	81.4	95	94.48	86.66	0.917231	-0.124643	0.143285	0.781453
chr1	10398491	10399940	PGD	1.13	1.23	2.4	1.51	0.95	1.8	1.23	1.45	2.04	1.71	2.42	3.2	1.28	1.44	2.15	1.49306	0.578268	0.208632	0.781453
chr1	10430143	10431015	CENPS	2.53	1.2	1.01	2.77	1.27	3.88	2.44	3.67	3.77	2.18	1.97	0	1.1	1.76	1.31	0.744318	-0.426009	0.50075	0.842937
chr1	10430143	10431015	CENPS-CORT	2.53	1.2	1.01	2.77	1.27	3.88	2.44	3.67	3.77	2.18	1.97	0	1.1	1.76	1.31	0.744318	-0.426009	0.50075	0.842937
chr1	10472120	10472743	DFFA	0.22	0.47	1.11	1.86	1.03	1.71	1.81	0.41	1.23	0.71	0.5	1.63	2.75	0.94	1.4	1.48936	0.574694	0.470659	0.830589
chr1	10474861	10475115	PEX14	1.07	0.94	1.89	1.19	2.2	3.39	0	0	0	0	0	3.05	1	1.46	1.01	0.691781	-0.531613	0.591687	0.869853
chr1	10638242	10640041	CASZ1	56.75	55.05	50.26	32.11	35.3	46.35	37.07	64.69	65.44	57.22	60.5	52.7	40.79	45.89	52.8	1.15058	0.202358	0.33605	0.798085
chr1	10647753	10648083	CASZ1	93.06	87.13	96.12	93.85	91.85	93.85	90.29	97.5	95.45	90	90.87	94.74	92.31	92.4	91.98	0.995455	-0.006572	0.823119	0.946657
chr1	10653781	10654146	CASZ1	95.24	91.49	95.3	73.24	89.3	91.06	84.82	94.19	95.05	78.72	87.08	93.75	81.94	88.91	85.37	0.960184	-0.0586172	0.520693	0.848353
chr1	10654344	10654651	CASZ1	92.16	94.23	92.59	75.44	87.62	95.12	89.25	91.25	89.04	89.77	80	75.68	89.47	88.41	83.73	0.947065	-0.0784646	0.372872	0.79973
chr1	10659810	10660524	CASZ1	86.36	88.58	93.33	93.55	93.86	97.73	94.89	90.75	91.45	88.05	89.68	84.21	92.61	91.14	88.64	0.97257	-0.040126	0.322086	0.798085
chr1	10665130	10665560	CASZ1	90.86	88.89	81.29	92	86.05	91.09	91.87	89.84	90.48	79.63	80.31	81.76	91.46	87.82	83.29	0.948417	-0.0764066	0.22969	0.781453
chr1	10693716	10695464	CASZ1	1.12	3.06	2.87	1.37	2.59	2.9	1.54	1.62	1.58	2.45	1.64	1.99	2.24	2.2	2.08	0.945455	-0.0809193	0.790042	0.936086
chr1	10697834	10698195	CASZ1	92.31	96.05	87.41	93.2	91.49	90.21	90.41	94.89	92.38	75.9	85	91.67	86.93	92.09	84.88	0.921707	-0.11762	0.113302	0.781453
chr1	10704392	10704868	CASZ1	78.24	80.13	79.55	50.91	73.72	84.32	69.14	87.64	77.98	18.18	70.97	66.85	81.06	72.51	59.26	0.817267	-0.291121	0.4297	0.815023
chr1	10793837	10796907	CASZ1	1.6	1.39	0.99	2.08	1.22	2.53	1.99	3.22	1.19	3.27	2.17	1.74	1.71	1.46	2.22	1.52055	0.604591	0.125906	0.781453
chr1	11012340	11013188	TARDBP	0.58	1.67	0.98	0.6	0.52	1.75	1.17	1.02	2.09	0.83	1.18	0	1.44	0.87	0.86	0.988506	-0.0166784	0.984964	0.995105
chr1	11058973	11060577	SRM	6.62	6.01	5.7	6.07	7.89	8.16	5.97	12.08	10.89	8.77	6.53	7.62	6.65	6.46	7.39	1.14396	0.19404	0.200499	0.781453
chr1	11099330	11100079	EXOSC10-AS1	1.27	0.45	1.64	1.32	1.43	0	1.2	1.53	0	0.83	1.24	1.42	1.3	1.22	1.2	0.983607	-0.0238461	0.921858	0.976819
chr1	11099330	11100079	EXOSC10	1.27	0.45	1.64	1.32	1.43	0	1.2	1.53	0	0.83	1.24	1.42	1.3	1.22	1.2	0.983607	-0.0238461	0.921858	0.976819
chr1	11262201	11262979	MTOR	0.78	0	1.93	4.14	0.85	1.67	1.4	2.27	2.24	0.93	0.67	2.01	0.36	1.54	0.99	0.642857	-0.63743	0.522005	0.848776
chr1	11273202	11273490	UBIAD1	1.89	1.08	2.01	3.12	2.27	2.94	0.5	0.72	1.8	0	0	0.81	2.19	2.07	0.75	0.362319	-1.46467	0.0800905	0.781453
chr1	11478612	11480554	DISP3	6.18	3.49	8.11	5.15	6.99	14.08	6.73	4.8	10.99	6.6	7.8	5.81	5.57	5.98	6.44	1.07692	0.106915	0.638718	0.889162
chr1	11501309	11502099	DISP3	41.78	50.58	33.05	62.21	62.72	67.52	45.43	77.56	81.91	68.55	56.05	31.29	57.14	50.07	53.26	1.06371	0.0891062	0.754791	0.924705
chr1	11529781	11529987	DISP3	87.5	87.5	92.54	92.98	90.97	93.46	80.2	92.75	91.49	82.76	94.23	88.06	92.42	90.3	89.37	0.989701	-0.0149354	0.756788	0.925761
chr1	11536325	11536565	DISP3	93.48	93.33	83.69	95.45	97.78	96.43	85.94	93.02	85.11	92.47	66.41	75.76	94.29	92.75	82.23	0.886577	-0.173682	0.219073	0.781453
chr1	11648710	11649220	FBXO2	29.95	27.74	29.23	39.58	16.49	43.2	32.57	64	28.09	37.55	36.33	35.25	24.01	28.6	33.28	1.16364	0.21864	0.363788	0.798085
chr1	11650402	11650731	FBXO2	5.02	2.94	0.93	0	2.48	3.35	0.96	2.23	12.66	0.91	1.24	0.54	10.16	2.27	3.21	1.4141	0.499881	0.724755	0.912867
chr1	11654160	11655249	FBXO44	7.98	6.05	3.54	5.47	2.94	8.82	4.26	10.65	2.67	8.87	9.35	6.72	5.76	5.2	7.68	1.47692	0.562595	0.0873738	0.781453
chr1	11654160	11655249	FBXO2	7.98	6.05	3.54	5.47	2.94	8.82	4.26	10.65	2.67	8.87	9.35	6.72	5.76	5.2	7.68	1.47692	0.562595	0.0873738	0.781453
chr1	11664056	11664828	FBXO6	0.72	1.78	0.81	2.15	0.76	1.22	1.86	0.39	0	0.19	2.38	0.49	2.91	1.24	1.49	1.20161	0.264972	0.753396	0.92393
chr1	11680342	11681660	MAD2L2	4.48	4.87	3.42	3.83	4.15	5.61	4.92	6.35	4.27	6.1	3.32	6.37	5.13	4.15	5.23	1.26024	0.3337	0.219009	0.781453
chr1	11690644	11692594	MAD2L2	3.07	4.86	3.22	5.17	3.02	4.84	5.49	2.59	5.7	5.31	8.25	3.06	4.59	3.87	5.3	1.36951	0.453659	0.291418	0.791281
chr1	11690644	11692594	DRAXIN	3.07	4.86	3.22	5.17	3.02	4.84	5.49	2.59	5.7	5.31	8.25	3.06	4.59	3.87	5.3	1.36951	0.453659	0.291418	0.791281
chr1	11719509	11719959	DRAXIN	0.55	0.72	2.97	2.6	0.62	0	0.84	1.54	1.61	4.46	2.86	1.8	1.8	1.49	2.73	1.83221	0.873589	0.180428	0.781453
chr1	11735918	11736206	AGTRAP	1.91	1.09	1.28	0.65	0	2.54	0.47	3.33	0.94	1.22	0	0.86	3.88	0.99	1.49	1.50505	0.589812	0.60454	0.874457
chr1	11762082	11762306	C1orf167	2.96	2.25	1.94	0	4.48	9	3.31	8.08	9.25	5.45	3.17	4	2.36	2.33	3.74	1.60515	0.682708	0.191992	0.781453
chr1	11805405	11806509	CLCN6	1.08	0.67	1.3	2.16	0.69	0.66	1.41	0.32	1.22	2.95	2.97	2.06	1.51	1.18	2.37	2.00847	1.0061	0.0379233	0.781453
chr1	11805405	11806509	MTHFR	1.08	0.67	1.3	2.16	0.69	0.66	1.41	0.32	1.22	2.95	2.97	2.06	1.51	1.18	2.37	2.00847	1.0061	0.0379233	0.781453
chr1	11838336	11838675	CLCN6	94.27	90.4	91.35	86.26	87.89	87.32	85.56	91.07	84.54	76.47	85.99	79.01	84.54	90.03	81.5	0.905254	-0.143605	0.0223741	0.781453
chr1	11925586	11926078	KIAA2013	1.94	0	1.31	3.07	1.11	1.15	1.13	0.79	0	0.72	1.46	1.96	4.82	1.49	2.24	1.50336	0.588187	0.497734	0.841133
chr1	11934692	11934912	PLOD1	1.6	0.59	1.58	2.25	1.59	1.23	1.02	0	0.67	2.56	0.93	0	0.9	1.52	1.1	0.723684	-0.466568	0.511528	0.845669
chr1	11980056	11980736	MFN2	0.85	0.41	0.93	0.68	0.86	0	0.33	0.78	1.35	0.85	0.88	1.24	0.45	0.75	0.86	1.14667	0.197446	0.584822	0.867477
chr1	12019194	12019846	MIIP	0.75	2.06	0.54	1.97	0.84	0.78	1.44	0.8	1.95	3.97	1.43	1.17	2.63	1.23	2.3	1.86992	0.902976	0.203351	0.781453
chr1	12063431	12064091	TNFRSF8	2.13	3.22	3.2	4.28	1.61	10.29	3.01	3.88	3.65	3.1	2.57	8.08	2.78	2.89	4.13	1.42907	0.515073	0.427455	0.814706
chr1	12166819	12167655	MIR7846	0.72	0	1.3	1.04	1.25	1.32	1.01	1.93	0.55	2.29	1.76	1.68	1.2	0.86	1.73	2.01163	1.00836	0.032407	0.781453
chr1	12166819	12167655	TNFRSF1B	0.72	0	1.3	1.04	1.25	1.32	1.01	1.93	0.55	2.29	1.76	1.68	1.2	0.86	1.73	2.01163	1.00836	0.032407	0.781453
chr1	12191277	12191928	MIR4632	93.28	87.41	90.6	84.73	90.16	92.12	90.02	89.61	89.16	80.48	89.16	83.76	92.94	89.24	86.59	0.970305	-0.0434898	0.439186	0.816966
chr1	12191277	12191928	TNFRSF1B	93.28	87.41	90.6	84.73	90.16	92.12	90.02	89.61	89.16	80.48	89.16	83.76	92.94	89.24	86.59	0.970305	-0.0434898	0.439186	0.816966
chr1	12229897	12230528	VPS13D	0.67	0.33	2.56	1.27	2.61	1.84	0.53	0.89	1.09	1.4	1.23	0.78	0	1.49	0.85	0.57047	-0.809777	0.301318	0.792901
chr1	12230898	12231142	VPS13D	7.27	0	5.04	0	2.67	1.38	1.05	0	4.07	0	3.19	7.58	3.03	3	3.45	1.15	0.201634	0.836229	0.950653
chr1	12616978	12618636	DHRS3	0.44	1.35	1.42	2.31	0.59	4.62	1.41	0.91	1.45	1.36	1.31	1.64	0.64	1.22	1.24	1.01639	0.0234583	0.97002	0.990127
chr1	13513010	13514118	LRRC38	1.58	4.12	1.19	1.41	1.1	5.76	1.97	6.4	4.57	3.21	5.83	2.12	1.89	1.88	3.26	1.73404	0.79414	0.248976	0.782994
chr1	13554915	13555117	BRWD1P1	91.03	94.71	91.45	96.23	90.16	84.69	94.74	100	96.09	87.84	90.83	81.41	97.03	92.72	89.28	0.962899	-0.0545436	0.378416	0.800972
chr1	13583642	13584373	PDPN	4.93	5.77	5.22	3.39	5.09	6.34	7.16	9.78	7.89	7.18	11.67	4.93	2.75	4.88	6.63	1.35861	0.442128	0.429798	0.815023
chr1	13699986	13700705	PRDM2	0.69	0.67	1.26	0.83	0.59	1.33	0.7	3.06	0.64	0.98	1.04	1.18	0.37	0.81	0.89	1.09876	0.135883	0.709585	0.908224
chr1	13748772	13749963	PRDM2	0.58	0.89	1.27	1.24	1.42	1.69	0.72	1.33	1.13	1.33	1.29	2.04	1.61	1.08	1.57	1.4537	0.539734	0.0749838	0.781453
chr1	13892855	13893242	KAZN	0.54	7.63	1.55	7.81	0	7.55	2.42	3.1	2.23	6.83	9.83	9.01	0.78	3.51	6.61	1.88319	0.913179	0.288449	0.790564
chr1	14598114	14599497	KAZN	0.81	2.35	1.93	3.92	2.2	4.86	1.47	8.54	3.41	2.76	7.02	3.6	3.27	2.24	4.16	1.85714	0.893085	0.143678	0.781453
chr1	14801087	14801373	KAZN	86.96	80.67	75	90.91	78.72	83.58	77.84	71.43	85.07	73.79	75.27	77.01	87.5	82.45	78.39	0.950758	-0.0728499	0.370492	0.798576
chr1	14923877	14925049	KAZN	0.78	1.14	1.55	1.87	0.9	3.07	2.19	0.97	4.14	3.51	1.85	3.57	0.99	1.25	2.48	1.984	0.988412	0.146697	0.781453
chr1	15048567	15048917	KAZN	93.12	93.43	90.24	95.21	87.97	91.22	92.41	92.18	96.36	85.81	80.51	82	93.1	91.99	85.36	0.927927	-0.107917	0.0943446	0.781453
chr1	15065685	15066023	KAZN	93.33	94.59	85.45	84.91	91.67	86.11	94.44	96.48	94.12	92.69	60.45	77.98	97.32	89.99	82.11	0.912435	-0.132206	0.418366	0.811121
chr1	15152723	15154975	TMEM51	4	1.6	3.51	1.25	6.11	2.76	2.56	5.24	4.75	6.16	6.24	1.15	2.57	3.29	4.03	1.22492	0.292692	0.654788	0.89258
chr1	15214685	15214951	TMEM51	94.16	97.96	95	97.33	95.73	92.8	91.85	81.43	91.01	87.8	86.11	82.5	92	96.04	87.1	0.906914	-0.140962	0.014688	0.781453
chr1	15247124	15247457	FHAD1	1.67	1.32	1.86	3.42	1.47	6.19	1.08	3.29	2.55	1.82	1.16	0	1.23	1.95	1.05	0.538462	-0.893084	0.140486	0.781453
chr1	15409554	15410732	EFHD2-AS1	1.03	0.97	1.01	0.55	0.33	0.71	0.14	1.01	0.48	0.84	1.18	1.57	0.94	0.78	1.13	1.44872	0.534777	0.148142	0.781453
chr1	15409554	15410732	EFHD2	1.03	0.97	1.01	0.55	0.33	0.71	0.14	1.01	0.48	0.84	1.18	1.57	0.94	0.78	1.13	1.44872	0.534777	0.148142	0.781453
chr1	15526613	15527168	DNAJC16	1.22	0.43	0.81	4.23	0.52	1.67	0	0.73	1.5	0.58	0	2.13	0	1.44	0.68	0.472222	-1.08246	0.410012	0.807792
chr1	15584593	15585113	AGMAT	2.87	2.98	1.68	0.62	1.4	1.97	1.17	2.6	0.53	2.45	0.8	0.38	2.9	1.91	1.63	0.853403	-0.228701	0.728504	0.91387
chr1	15617326	15617861	DDI2	1.3	0.33	1.25	2.59	0.86	0.65	0.24	0.39	1.67	0	0.53	0.4	1.91	1.27	0.71	0.559055	-0.838938	0.355047	0.798085
chr1	15684083	15685007	PLEKHM2	1	1.62	1.98	1.84	1.96	1.26	0.71	0.43	1.56	1.89	0.97	1.59	0.24	1.68	1.17	0.696429	-0.521952	0.274672	0.78766
chr1	15727121	15727480	PLEKHM2	85.45	93.71	93.75	93.65	95.41	91.03	92.93	91.53	90.18	94.12	85.29	92.31	90	92.39	90.43	0.978786	-0.0309346	0.476135	0.83266
chr1	15731802	15732010	PLEKHM2	91.84	94.04	98.81	94.34	93.62	94.12	93.16	91.96	97.54	94.44	93.86	100	93.33	94.53	95.41	1.00931	0.0133679	0.665722	0.894684
chr1	15744133	15744358	SLC25A34-AS1	88.46	87.16	87.95	83.85	87.76	93.44	85.25	93.16	67.61	74.36	81.9	91.8	88.64	87.04	84.17	0.967027	-0.0483719	0.517731	0.846738
chr1	15744133	15744358	TMEM82	88.46	87.16	87.95	83.85	87.76	93.44	85.25	93.16	67.61	74.36	81.9	91.8	88.64	87.04	84.17	0.967027	-0.0483719	0.517731	0.846738
chr1	15746823	15747026	SLC25A34-AS1	93.59	84.48	80	93.98	83.64	78.43	84.82	90.53	91.23	70.37	67.44	82.46	88.89	87.14	77.29	0.886964	-0.173053	0.151698	0.781453
chr1	15746823	15747026	TMEM82	93.59	84.48	80	93.98	83.64	78.43	84.82	90.53	91.23	70.37	67.44	82.46	88.89	87.14	77.29	0.886964	-0.173053	0.151698	0.781453
chr1	15758576	15759367	FBLIM1	2.23	4.08	2.52	0.66	1.98	4.44	2.64	2.37	6.15	2.29	7.16	2.65	1.62	2.29	3.43	1.49782	0.582861	0.453921	0.823157
chr1	15834765	15836385	SPEN-AS1	1.31	1.4	2.26	1.94	0.25	0.77	1.13	3.68	1.61	0.52	1.1	1.11	1.77	1.43	1.12	0.783217	-0.352516	0.496783	0.84053
chr1	15837257	15837628	SPEN-AS1	20	4.41	4.52	0.87	2.11	6.04	12.29	8.55	33.71	47.06	1.27	57.58	0	6.38	26.48	4.15047	2.05327	0.276834	0.788994
chr1	15847394	15848901	SPEN-AS1	0.93	0.46	1.15	1.28	1	0.78	1.03	1.06	0.54	0.72	1.27	1.42	0.46	0.96	0.97	1.01042	0.0149508	0.989999	0.99663
chr1	15847394	15848901	SPEN	0.93	0.46	1.15	1.28	1	0.78	1.03	1.06	0.54	0.72	1.27	1.42	0.46	0.96	0.97	1.01042	0.0149508	0.989999	0.99663
chr1	15849334	15849622	SPEN	0	0	1.46	0	2.92	0.6	0	0	0.72	0	0.73	0	0	0.88	0.18	0.204545	-2.28951	0.310878	0.796977
chr1	15934375	15934660	SPEN	93.07	92.25	94.26	92.52	91.54	94.38	95.74	98.62	96.36	91.75	93.52	79.65	96.1	92.73	90.25	0.973256	-0.0391088	0.547785	0.85723
chr1	15943405	15943764	ZBTB17	94.89	88.64	89.29	96.67	92.83	91.67	89.71	93.22	92.05	89.6	80.25	88.52	76.85	92.46	83.8	0.906338	-0.141879	0.0614173	0.781453
chr1	15944096	15945087	ZBTB17	92	89.66	92.38	88.46	93.27	93.32	89.47	94.4	95.77	90.44	70.18	85.77	90.91	91.15	84.33	0.925178	-0.112197	0.255154	0.783475
chr1	16073153	16073496	FAM131C	1.83	1.18	2.2	2.6	3.77	4.05	0.86	3.49	3.8	0	2.34	1.67	3.21	2.32	1.8	0.775862	-0.366128	0.552124	0.858174
chr1	16137881	16138126	EPHA2	91.23	94.23	92.92	98.06	93.57	92.17	91.98	93.33	93.37	90	84.93	86.67	91.8	94	88.35	0.939894	-0.08943	0.0272297	0.781453
chr1	16148616	16148829	EPHA2	93.01	89.62	90.91	90.21	89.55	91.23	97.18	96.23	92.25	88.1	90.43	81.69	74.19	90.66	83.6	0.922127	-0.116963	0.146896	0.781453
chr1	16154989	16155965	EPHA2	1.04	1.14	2.83	1.8	1.49	2.03	0.73	3.61	4.66	2.06	4.35	1.08	3.86	1.66	2.84	1.71084	0.774707	0.22805	0.781453
chr1	16154989	16155965	EPHA2-AS1	1.04	1.14	2.83	1.8	1.49	2.03	0.73	3.61	4.66	2.06	4.35	1.08	3.86	1.66	2.84	1.71084	0.774707	0.22805	0.781453
chr1	16167566	16168010	EPHA2-AS1	1.5	5.06	1.55	1.28	2.87	1.32	6.37	3.33	0.37	2.58	3.12	4.48	1.92	2.45	3.03	1.23673	0.306536	0.54217	0.855578
chr1	16206422	16208085	ARHGEF19	18.84	13.72	15.89	14.25	20.16	18.35	22.16	22.43	23.73	20.38	26.81	2.94	18.05	16.57	17.04	1.02836	0.0403524	0.932774	0.979438
chr1	16217188	16217812	ANO7L1	4.52	6.47	5.7	0.73	1.33	7.9	1.94	2.29	16.67	7.76	4.5	5	0.77	3.75	4.51	1.20267	0.266237	0.695225	0.906202
chr1	16226831	16227165	ANO7L1	21.65	36.07	27.39	20.6	27.03	38.85	21.81	55.28	34.62	45.9	16.37	19.1	29.78	26.55	27.79	1.0467	0.0658535	0.8723	0.96171
chr1	16237049	16237304	CPLANE2	1.84	0.47	1.35	1.05	1.55	0.54	0	1.11	0	0.46	1.54	0.88	0.86	1.25	0.94	0.752	-0.411195	0.360502	0.798085
chr1	16352079	16352697	FBXO42	0.86	0.93	0.98	0.43	1.66	0.29	0.76	2.66	0.51	1.39	0.55	1.37	0	0.97	0.83	0.85567	-0.224874	0.727421	0.913404
chr1	16367126	16367775	SZRD1	0	2.68	0.97	1.14	2.15	2.15	0.48	2.16	0	0.95	0	2	1.87	1.39	1.21	0.870504	-0.200077	0.789948	0.936086
chr1	16440503	16441308	NECAP2	3.57	0.72	2.11	1.45	3.42	1.12	0	0.85	2.34	1.11	1.5	0.87	1.19	2.25	1.17	0.52	-0.943416	0.121227	0.781453
chr1	16534378	16535801	LINC01783	17.25	5.51	14.35	15.05	11.31	43.15	16.07	27.75	25.08	23.95	10.29	19.33	10.87	12.69	16.11	1.2695	0.344265	0.420524	0.81157
chr1	16534378	16535801	TRE-TTC4-1	17.25	5.51	14.35	15.05	11.31	43.15	16.07	27.75	25.08	23.95	10.29	19.33	10.87	12.69	16.11	1.2695	0.344265	0.420524	0.81157
chr1	16612961	16613959	NBPF1	0.81	0.68	1.02	1.14	0.71	1	1.5	0.69	1.54	1.75	0.9	1.55	0.92	0.87	1.28	1.47126	0.557056	0.157578	0.781453
chr1	16646990	16648550	MST1P2	35.22	33.87	31.55	29.18	35.31	45.89	32.23	39.76	40.66	37.63	34.79	29.98	30.31	33.03	33.18	1.00454	0.00653645	0.947366	0.983262
chr1	16692188	16694464	ESPNP	11.1	10.67	15.59	9.48	7.97	32.07	4.42	16.24	12.44	17.14	15.45	8.96	16.98	10.96	14.63	1.33485	0.416682	0.168927	0.781453
chr1	16696491	16696789	ESPNP	58.27	18.9	49.46	13.54	14.16	67.31	14.06	44.66	67.16	48.05	45.93	9.26	51.47	30.87	38.68	1.253	0.325382	0.587641	0.868193
chr1	16699567	16701447	ESPNP	23.61	7.94	13.67	7.41	6.58	19.17	7.88	22.2	15.6	12.03	17.3	26.97	7.65	11.84	15.99	1.35051	0.433501	0.459333	0.8256
chr1	16707273	16708233	ESPNP	7.04	7.14	7.66	6.76	4.96	8.48	6.64	16.03	15.86	6.61	10.04	11.05	5.31	6.71	8.25	1.22951	0.298081	0.350096	0.798085
chr1	16758916	16760479	MST1L	34.34	38.36	30.45	33.38	39.18	45.41	35	47.57	42.41	43.31	35.97	38.61	30.52	35.14	37.1	1.05578	0.0783051	0.556936	0.858174
chr1	16872131	16873554	TRE-TTC3-1	31.39	22.96	32.38	26.39	34.2	35.89	32.5	28.81	41.15	34.14	28.65	36.84	18.39	29.46	29.51	1.0017	0.00244618	0.993234	0.99698
chr1	16913543	16914475	CROCC	4.76	4.78	6.42	5.3	5.19	7.61	5.6	6.06	5.91	4.37	5.94	6.34	7.18	5.29	5.96	1.12665	0.172045	0.363817	0.798085
chr1	16955323	16955561	CROCC	93.12	95.15	93.86	93.5	96.67	93.22	95.54	94.49	94.16	84.51	94.87	79.25	96.25	94.46	88.72	0.939234	-0.0904435	0.256802	0.784343
chr1	16960795	16961189	CROCC	1.34	0.84	1.63	1.08	2.37	2.85	0.74	1.88	1.66	1.66	2.33	2.06	4.31	1.45	2.59	1.78621	0.836899	0.1496	0.781453
chr1	16966409	16966620	CROCC	94.93	95.04	94.77	98.36	93.23	92.5	95	92.41	95.59	86.89	94.2	88.37	96.67	95.27	91.53	0.960743	-0.0577775	0.209955	0.781453
chr1	16980056	16980868	MFAP2	3.26	2.79	1.1	2.37	2.12	3.89	2.67	1.92	0.95	6.67	7.33	0	1.06	2.33	3.77	1.61803	0.694235	0.504994	0.843528
chr1	17005390	17005598	ATP13A2	92.37	97.18	98.77	91.11	92.5	92.45	94.12	96.18	96.3	100	100	91.18	93.75	94.39	96.23	1.01949	0.0278533	0.521448	0.848539
chr1	17011334	17012087	ATP13A2	1.19	1.03	0.71	1.56	0.84	0.88	1.85	1.77	1.13	0.7	1.9	1.27	0.46	1.07	1.08	1.00935	0.0134208	0.964885	0.988435
chr1	17053961	17054227	SDHB	0	0.59	1.49	1.14	0	0	0.52	0	7.69	3.7	0.96	0	0	0.64	1.17	1.82812	0.870365	0.605444	0.874515
chr1	17119156	17119593	PADI2	1.53	1.88	2.86	1.05	0.91	3.47	0	0.88	1.1	1.56	1.08	0.92	1.23	1.65	1.2	0.727273	-0.459431	0.283695	0.789315
chr1	17407939	17408149	RCC2	98.33	94.83	93.81	96.55	95.04	90.14	92.11	94.23	95.83	86.15	94.4	93.33	91.58	95.71	91.37	0.954655	-0.0669486	0.0931055	0.781453
chr1	17437576	17439981	RCC2	0.39	1.59	1.51	0.86	0.87	0.56	0.55	0.54	0.78	0.72	1.03	3.17	0.75	1.04	1.42	1.36539	0.449308	0.58595	0.868193
chr1	17539434	17540048	ARHGEF10L	1.37	1.67	2.05	2.23	1.31	2.53	2.09	1.52	0.74	3.1	3.74	2.84	1.97	1.73	2.91	1.68208	0.750247	0.0388052	0.781453
chr1	17622957	17623175	ARHGEF10L	93.58	93.71	89.92	92.11	93.44	94.68	86.89	95.45	91.21	93.44	92.5	76.71	85.59	92.55	87.06	0.940681	-0.0882225	0.25158	0.782994
chr1	17696986	17697297	ARHGEF10L	93.17	89.9	88.19	76.88	94.78	94.81	89	95.92	95.52	94.26	98.31	72.22	92.15	88.58	89.24	1.00745	0.0107097	0.925615	0.977322
chr1	17825883	17826347	ACTL8	57.96	55.56	63.07	66.36	44.84	73.68	61.84	69.57	65.22	63.04	64.08	55.34	45.07	57.56	56.88	0.988186	-0.0171455	0.910005	0.972519
chr1	18107611	18108319	IGSF21	2.26	2.21	3.2	2.13	2.59	6.34	2.69	7.42	3.93	4.33	7.21	8.6	3.85	2.48	6	2.41935	1.27462	0.0518877	0.781453
chr1	18109072	18109410	IGSF21	6.25	6.62	7	3.77	9.88	11.21	7.46	11.9	8.33	14.1	8.66	17.2	11.2	6.7	12.79	1.90895	0.932783	0.0361271	0.781453
chr1	18110057	18111179	IGSF21	2.48	3.68	3.26	4.31	6.58	9.4	3.36	8.12	7.49	4.39	6.74	6.02	7.39	4.06	6.14	1.51232	0.596759	0.0654733	0.781453
chr1	18365380	18365587	IGSF21	80.18	86.79	82.52	84	81.4	84.67	92.19	94.23	79.61	87.88	89.62	93.75	95.35	82.98	91.65	1.10448	0.143371	0.00749775	0.781453
chr1	18376801	18377002	IGSF21	94.37	95.52	86.87	90.27	90.91	93.21	88.95	91.62	96.59	69.81	91.25	77.27	95.28	91.59	83.4	0.91058	-0.135142	0.265184	0.784718
chr1	18482379	18483173	KLHDC7A	90.96	94.59	94.63	92	91.69	91.14	92.83	96.47	92.71	92.77	91.73	91.29	92.17	92.77	91.99	0.991592	-0.0121815	0.386586	0.803378
chr1	18630401	18633335	PAX7	4.33	1.19	3.02	2.52	3.05	8.56	2.44	10.49	7.33	6.75	8.98	4.95	4	2.82	6.17	2.18794	1.12958	0.046712	0.781453
chr1	18636321	18636987	PAX7	2.28	2.96	4.66	9.49	3.12	8.68	1.82	4.17	6.44	2.25	2.7	4.42	6.94	4.5	4.08	0.906667	-0.141355	0.808238	0.941735
chr1	18637686	18637907	PAX7	4.57	10.2	4.12	8.82	4.88	16.22	9.09	4.44	11.76	5	7.81	3.23	10.45	6.52	6.62	1.01534	0.0219587	0.960348	0.986541
chr1	18640757	18641625	PAX7	7.12	7.32	4.75	1.88	6.98	8.74	6.85	13.95	6.91	9.52	2.91	2.99	6.5	5.61	5.48	0.976827	-0.033825	0.947846	0.983282
chr1	18643054	18644245	PAX7	3.91	0	2.28	1.97	4.82	5.8	3.19	3.04	9.23	2.62	3.05	5.16	5.58	2.6	4.1	1.57692	0.657112	0.219145	0.781453
chr1	18645235	18645603	PAX7	4.37	4.6	2.88	3.76	3.23	10.45	3.36	0.91	3.57	5	2.15	4.48	6.54	3.77	4.54	1.20424	0.268128	0.470267	0.830589
chr1	18646534	18647239	PAX7	1.05	1.2	1.54	1.54	2.41	4.91	0.58	0.95	1.12	9.38	1.83	0.85	5.73	1.55	4.45	2.87097	1.52154	0.234435	0.781453
chr1	18877380	18877740	ALDH4A1	93.89	92.14	87.5	91.6	92.86	90.48	92.56	88.89	91.49	87.05	89.17	93.28	92.86	91.6	90.59	0.988974	-0.0159955	0.607071	0.875039
chr1	18883132	18883420	MIR4695	92.56	87.41	92.7	92.37	96.02	90.22	91.67	88.1	92.81	89.36	97.06	92.31	77.94	92.21	89.17	0.967032	-0.0483645	0.5203	0.848115
chr1	18883132	18883420	ALDH4A1	92.56	87.41	92.7	92.37	96.02	90.22	91.67	88.1	92.81	89.36	97.06	92.31	77.94	92.21	89.17	0.967032	-0.0483645	0.5203	0.848115
chr1	18902334	18903140	ALDH4A1	0.83	0.91	1.02	1.15	1.62	1.25	1.53	0.55	0.5	1.6	1.34	2	1.16	1.11	1.52	1.36937	0.453511	0.117622	0.781453
chr1	18955454	18957389	IFFO2	1.9	1.61	1.2	1.95	0.76	1.61	1.4	1.02	1.75	0.35	1.1	0.8	1.35	1.48	0.9	0.608108	-0.717601	0.10302	0.781453
chr1	19209657	19210552	EMC1-AS1	1.38	0.58	1.64	1.6	0.4	2.46	1.31	1.45	0.93	0.75	1.25	0.97	1.29	1.12	1.06	0.946429	-0.0794338	0.856944	0.957723
chr1	19209657	19210552	UBR4	1.38	0.58	1.64	1.6	0.4	2.46	1.31	1.45	0.93	0.75	1.25	0.97	1.29	1.12	1.06	0.946429	-0.0794338	0.856944	0.957723
chr1	19251390	19252214	MRTO4	1.29	0.47	0.79	0.78	0.34	1.73	1.81	0.81	1.62	0.25	1.44	2.04	0.73	0.73	1.11	1.52055	0.604591	0.421512	0.811888
chr1	19251390	19252214	EMC1	1.29	0.47	0.79	0.78	0.34	1.73	1.81	0.81	1.62	0.25	1.44	2.04	0.73	0.73	1.11	1.52055	0.604591	0.421512	0.811888
chr1	19273755	19274448	AKR7A3	14.16	13.94	29.01	22.84	20.07	45.89	15.5	32.14	31.28	25.29	34.07	14.81	17.7	20	22.97	1.1485	0.199751	0.588599	0.868193
chr1	19273755	19274448	AKR7L	14.16	13.94	29.01	22.84	20.07	45.89	15.5	32.14	31.28	25.29	34.07	14.81	17.7	20	22.97	1.1485	0.199751	0.588599	0.868193
chr1	19288504	19289166	AKR7A3	5.7	8.45	14.41	9.7	18.43	15.97	9.75	20.56	31.75	8	27.21	11.21	6.64	11.34	13.27	1.17019	0.226748	0.731155	0.915055
chr1	19311713	19312815	AKR7A2	0.51	1.26	1.25	0.77	1.57	1.87	0.75	1.44	1.06	1.94	3.84	4.29	2.24	1.07	3.08	2.87851	1.52532	0.0348931	0.781453
chr1	19311713	19312815	SLC66A1	0.51	1.26	1.25	0.77	1.57	1.87	0.75	1.44	1.06	1.94	3.84	4.29	2.24	1.07	3.08	2.87851	1.52532	0.0348931	0.781453
chr1	19338516	19338782	CAPZB	100	95	96.1	97.39	92.94	96.77	94.39	95.45	87.32	91.07	87.76	90.79	93.96	96.29	90.89	0.943919	-0.083265	0.0180413	0.781453
chr1	19485209	19486150	CAPZB	2.21	2.2	0.91	1.15	0.82	0.64	0.97	0.6	0.48	1.08	0.72	1.11	0	1.46	0.73	0.5	-1	0.112984	0.781453
chr1	19596847	19597508	MICOS10	1.53	0	0.74	1.24	2.33	1.18	1.55	1.5	0.94	2.67	5.56	1.47	1.64	1.17	2.84	2.42735	1.27938	0.178331	0.781453
chr1	19596847	19597508	MICOS10-NBL1	1.53	0	0.74	1.24	2.33	1.18	1.55	1.5	0.94	2.67	5.56	1.47	1.64	1.17	2.84	2.42735	1.27938	0.178331	0.781453
chr1	19643761	19645429	MICOS10-NBL1	2.75	2.61	2.48	4.87	2.86	5.54	2.24	3.7	2.44	2.02	4.62	4.17	5.24	3.11	4.01	1.28939	0.366688	0.32521	0.798085
chr1	19643761	19645429	NBL1	2.75	2.61	2.48	4.87	2.86	5.54	2.24	3.7	2.44	2.02	4.62	4.17	5.24	3.11	4.01	1.28939	0.366688	0.32521	0.798085
chr1	19664653	19666295	HTR6	8.2	12.26	9.79	9.55	6.2	15.73	7.71	15.77	17.14	11.01	15.04	12.85	9.66	9.2	12.14	1.31957	0.400062	0.10067	0.781453
chr1	19679017	19679372	HTR6	94.03	87.88	89.2	85.96	91.79	95.16	90.57	90.67	95.29	80.43	90.41	81.32	92.96	89.77	86.28	0.961123	-0.057207	0.369157	0.798085
chr1	19882314	19882969	OTUD3	0.92	0.45	1.08	0.36	1.77	0.66	0.47	0.63	2.34	0.31	0.16	0.34	2.92	0.92	0.93	1.01087	0.0155975	0.982615	0.994449
chr1	20185867	20186304	PLA2G2C	4.52	0.51	4.11	0.94	1.41	0.55	1.23	0.98	1	1.87	3.7	4.64	0	2.3	2.55	1.1087	0.148864	0.853836	0.956801
chr1	20185867	20186304	UBXN10	4.52	0.51	4.11	0.94	1.41	0.55	1.23	0.98	1	1.87	3.7	4.64	0	2.3	2.55	1.1087	0.148864	0.853836	0.956801
chr1	20242962	20243324	LINC01757	87.5	86.17	56.9	84.97	71.13	85.65	86.78	86.59	87.5	87.69	69.41	77.5	58.73	77.33	73.33	0.948274	-0.0766241	0.653075	0.892068
chr1	20343073	20343525	VWA5B1	18.3	16.19	27.87	18.48	25.51	25	7.82	25.77	29	21.83	26.09	20.74	12.82	21.27	20.37	0.957687	-0.0623739	0.80987	0.942015
chr1	20366089	20367041	LINC01141	4.03	8.28	2.54	2.71	2.94	6.16	2.34	8.78	10.02	6.34	3.05	11.7	7.63	4.1	7.18	1.75122	0.80836	0.199398	0.781453
chr1	20483969	20487018	CAMK2N1	2.21	2.32	3.87	1.53	1.52	3.53	1.56	4.27	1.97	4.55	5.32	3.89	2.59	2.29	4.09	1.78603	0.836753	0.0475855	0.781453
chr1	20552401	20554002	FAM43B	2.16	5.39	1.91	2.14	2.52	8.23	2.91	13.9	7.9	3.71	4.44	3.31	4.35	2.82	3.95	1.40071	0.486157	0.165895	0.781453
chr1	20633371	20634058	MIR6084	0.4	0.53	0.46	0.26	1.56	1.12	1.31	1.33	3.48	1.02	2.45	2.99	1.25	0.64	1.93	3.01562	1.59246	0.0651397	0.781453
chr1	20633371	20634058	PINK1	0.4	0.53	0.46	0.26	1.56	1.12	1.31	1.33	3.48	1.02	2.45	2.99	1.25	0.64	1.93	3.01562	1.59246	0.0651397	0.781453
chr1	20661023	20661745	DDOST	1.15	0.27	2.41	0.5	0.6	1.38	2.07	0	0.75	2.07	0.67	1.82	1.14	0.99	1.43	1.44444	0.530514	0.408727	0.807621
chr1	20661023	20661745	KIF17	1.15	0.27	2.41	0.5	0.6	1.38	2.07	0	0.75	2.07	0.67	1.82	1.14	0.99	1.43	1.44444	0.530514	0.408727	0.807621
chr1	20696446	20696696	KIF17	1.41	1.27	2.5	1.18	1.2	0	2.5	0	0	0	0	0.85	0	1.51	0.21	0.139073	-2.84609	0.00547916	0.781453
chr1	20704515	20704876	KIF17	95.53	91.83	90.08	97.53	88.12	91.97	88.98	87.96	94.38	87.73	98.15	76.47	85.97	92.62	87.08	0.940186	-0.0889819	0.311295	0.796977
chr1	20717339	20718278	KIF17	4.3	6.07	5.71	5.72	5.02	8.6	7.1	7.09	6.96	4.69	6.79	4.3	3.55	5.36	4.83	0.901119	-0.15021	0.52217	0.848829
chr1	20731513	20732873	SH2D5	1.94	1.51	2.09	1.03	0.56	4.33	0.85	1.7	4.61	6.92	2.94	1.06	4.51	1.43	3.86	2.6993	1.43259	0.143255	0.781453
chr1	20786215	20787628	HP1BP3	0.49	0.51	0.75	1.02	0.76	0.86	0.67	0.59	0.19	0.87	0.18	0.91	0.81	0.71	0.69	0.971831	-0.0412226	0.948251	0.983391
chr1	21176622	21177343	EIF4G3	3.31	1.08	1.57	4.08	1.17	1.05	2.37	1.12	1.25	2.15	0	0.48	1.24	2.24	0.97	0.433036	-1.20744	0.142753	0.781453
chr1	21225081	21225438	ECE1	97.39	91.41	95.18	88.16	93.44	91.85	93.46	91.06	97.18	86.3	89.52	89.02	88	93.12	88.21	0.947272	-0.0781494	0.033207	0.781453
chr1	21289887	21290608	ECE1	0.79	1.62	0.83	0.98	2.17	1.28	1.26	1.45	0.73	1.59	1.07	1.58	1.06	1.28	1.33	1.03906	0.0552817	0.883451	0.965194
chr1	21344867	21345826	ECE1	2.88	3.3	3.49	1.59	3.7	4.95	5.48	5.13	6.11	3.34	2.55	3.94	5.37	2.99	3.8	1.2709	0.345854	0.300943	0.792901
chr1	21427995	21429502	HS6ST1P1	39.15	38.37	34.2	29.81	44.27	48.62	36.96	46.55	43.7	33.37	33.12	41.69	34.25	37.16	35.61	0.958288	-0.0614688	0.640259	0.889245
chr1	21436577	21436923	CROCCP5	14.55	2.11	9.22	13.38	2.86	14.86	18.34	31.58	30.99	28.85	5.08	13.24	10.56	8.42	14.43	1.71378	0.777179	0.34603	0.798085
chr1	21436577	21436923	NBPF3	14.55	2.11	9.22	13.38	2.86	14.86	18.34	31.58	30.99	28.85	5.08	13.24	10.56	8.42	14.43	1.71378	0.777179	0.34603	0.798085
chr1	21439779	21440731	NBPF3	1.08	0.66	1.38	0.41	1.11	2.08	0.71	1.14	2.5	1.71	1.08	2.86	1.55	0.93	1.8	1.93548	0.952694	0.0997387	0.781453
chr1	21459952	21460220	PFN1P10	100	96.25	91.38	71.43	100	100	60	94.74	90.91	66.67	95.83	25	100	91.81	71.88	0.782921	-0.353061	0.339252	0.798085
chr1	21459952	21460220	NBPF3	100	96.25	91.38	71.43	100	100	60	94.74	90.91	66.67	95.83	25	100	91.81	71.88	0.782921	-0.353061	0.339252	0.798085
chr1	21509055	21509851	ALPL	4.55	2.46	3.78	2.22	4.96	11.23	4.65	8.28	8.97	5.85	9.02	7.22	4.29	3.59	6.6	1.83844	0.878482	0.0496939	0.781453
chr1	21603686	21603887	RAP1GAP	93.85	85.53	80.46	87.5	86.18	93.27	73.68	96.2	92.31	79.31	83.33	78.79	85.14	86.7	81.64	0.941638	-0.0867556	0.0987267	0.781453
chr1	21622181	21622770	RAP1GAP	10.39	8.67	12.33	11.01	7.91	11.69	6.3	7.79	20.06	10.45	25.3	5.33	13.07	10.06	13.54	1.34592	0.428597	0.475597	0.832286
chr1	21651791	21652220	RAP1GAP	1.48	2.51	0.57	6.88	3.91	1.8	0.5	0.62	0.84	7.19	1.98	0	2.86	3.07	3.01	0.980456	-0.0284752	0.974532	0.99193
chr1	21659210	21659609	RAP1GAP	1.3	0.58	0.75	0.8	1.07	1.21	0.63	2.56	1.52	2.75	1.18	1.98	1.59	0.9	1.88	2.08889	1.06274	0.0545685	0.781453
chr1	21668570	21669450	RAP1GAP	3.44	0.73	4.44	4.38	1.62	1.28	6.53	3.21	3.85	3.08	4.28	6.19	0.87	2.92	3.6	1.23288	0.302029	0.63063	0.885455
chr1	21782636	21783768	USP48	0.23	1.14	0.52	0.3	0.5	1.46	1.27	0.52	1.9	1.76	1.35	0.48	1.13	0.54	1.18	2.18519	1.12776	0.0939385	0.781453
chr1	21814406	21814914	LDLRAD2	19.24	13.01	15.57	17.47	12.15	23.72	15.42	23.66	18.52	23.19	16.02	14.04	19.72	15.49	18.24	1.17753	0.235769	0.303602	0.794555
chr1	21823190	21823404	LDLRAD2	92.62	89.47	88.66	84.48	90.12	88.33	84.62	83.52	89.33	94.19	81.03	87.8	85.11	89.07	87.03	0.977097	-0.0334263	0.539467	0.854419
chr1	21823190	21823404	HSPG2	92.62	89.47	88.66	84.48	90.12	88.33	84.62	83.52	89.33	94.19	81.03	87.8	85.11	89.07	87.03	0.977097	-0.0334263	0.539467	0.854419
chr1	21828807	21829072	HSPG2	90.74	95.51	93.75	78.07	94.59	93.98	83.33	92.31	97.01	80.59	89.92	81.52	93.86	90.53	86.47	0.955153	-0.0661962	0.403747	0.807621
chr1	21864856	21865099	HSPG2	82.73	94.83	93.39	96.92	95.77	90.57	92.13	96.3	91.67	83.95	91.95	81.02	86.08	92.73	85.75	0.924728	-0.112899	0.0831499	0.781453
chr1	21884499	21884825	HSPG2	93.37	93.27	93.28	88.31	87.67	93.22	89.54	96.83	87.04	90.79	89.22	83.1	90.32	91.18	88.36	0.969072	-0.0453242	0.250167	0.782994
chr1	21887409	21887626	HSPG2	94.29	80	88.3	85.45	89.19	92.54	95.87	88.1	91.67	89.47	78.05	78.18	94.29	87.45	85	0.971984	-0.0409955	0.626376	0.884354
chr1	21936853	21937784	HSPG2	0.94	3.53	5.47	2.18	1.51	1.73	1.62	1.68	3.63	1.18	1.97	1.84	1.41	2.73	1.6	0.586081	-0.770828	0.240848	0.782338
chr1	22025424	22025701	LINC01635	0	0	1.41	1.27	0	0	0.97	0.7	1.41	0	1.19	0.68	0.79	0.54	0.66	1.22222	0.289506	0.763235	0.928231
chr1	22025424	22025701	LINC00339	0	0	1.41	1.27	0	0	0.97	0.7	1.41	0	1.19	0.68	0.79	0.54	0.66	1.22222	0.289506	0.763235	0.928231
chr1	22052516	22053536	CDC42	0.3	1.37	1.82	1.46	1.17	1.1	2.11	1.37	0.4	1.24	1.14	0.18	0.25	1.22	0.7	0.57377	-0.801456	0.214724	0.781453
chr1	22120027	22120450	WNT4	95	94.49	94.82	93.16	94.17	90.09	95.36	94.89	90.57	93.44	89.29	90.16	91.85	94.33	91.18	0.966607	-0.0489987	0.0354132	0.781453
chr1	22129530	22129732	WNT4	86.05	79.41	83.33	71.19	74.47	88.31	85.71	93.02	89.83	85.25	83.33	60	80	78.89	77.14	0.977817	-0.0323636	0.79857	0.938255
chr1	22142419	22143759	WNT4	0.51	1.93	1.02	1.65	1.33	3.36	0.88	3.58	0.9	0.63	0.77	2.92	1.74	1.29	1.51	1.17054	0.227178	0.716109	0.911059
chr1	22451743	22452324	ZBTB40	0.86	0.73	1.58	1.28	2.06	0.45	0	0.24	3.5	0.53	0.43	0.4	0.71	1.3	0.52	0.4	-1.32193	0.029266	0.781453
chr1	22563102	22563603	EPHA8	1.58	2.98	5.98	0	2.12	6.18	4.47	2.15	7.77	4.27	3.5	2.76	2.23	2.53	3.19	1.26087	0.33442	0.568312	0.862828
chr1	22576309	22576920	EPHA8	94.89	94.26	90.91	87.42	92.21	96.3	87.71	96.31	93.97	91.57	91.86	86.67	88.37	91.94	89.62	0.974766	-0.0368722	0.247148	0.782994
chr1	22593280	22593714	EPHA8	39.05	48.39	76.67	40.64	42.38	34.69	35.51	37.84	72	41.94	67.82	44.53	52.45	49.43	51.69	1.04572	0.064498	0.811087	0.942452
chr1	22647557	22647810	C1QC	90.57	82.81	87.23	88.8	85.23	92.21	93.75	86.44	92.31	83.78	86.81	79.17	78.57	86.93	82.08	0.944208	-0.0828234	0.0915327	0.781453
chr1	22710330	22711869	EPHB2	1.32	1.47	1.69	1.38	0.82	2.29	2.64	2.35	1.86	2.84	3.3	3.21	1.5	1.34	2.71	2.02239	1.01606	0.039041	0.781453
chr1	22784411	22785074	EPHB2	90.27	90.05	92.96	86.81	91.8	89.2	90.69	92.01	92.94	95.69	91.96	85.71	91.54	90.38	91.22	1.00929	0.0133465	0.730242	0.914758
chr1	22953060	22954076	LACTBL1	16.51	35.2	14.29	11.08	15.54	33.33	9.64	28.1	28.77	14.21	25.49	15.29	15.4	18.52	17.6	0.950324	-0.0735086	0.859316	0.958394
chr1	23019321	23020184	KDM1A	1.91	1.01	0.95	1.41	2.03	0.36	1.79	0.86	0	0.66	0.94	0	0.54	1.46	0.54	0.369863	-1.43494	0.0169247	0.781453
chr1	23167746	23168947	LUZP1	0.85	1.17	0.83	0.69	0.63	0.68	2.24	0.21	1.72	2.3	0.84	0.58	0.77	0.83	1.12	1.3494	0.432316	0.524997	0.849352
chr1	23177566	23178140	LUZP1	0.96	3.23	4.07	0.48	1.62	3.98	2.01	2.87	3.44	1.42	2.5	1.77	0.66	2.07	1.59	0.768116	-0.380604	0.557971	0.858245
chr1	23216884	23217744	HTR1D	1.24	1.01	1.07	1.53	1.07	4.25	0.54	0.87	1.3	2.61	2.35	6.6	0.94	1.18	3.12	2.64407	1.40276	0.208402	0.781453
chr1	23343752	23344870	HNRNPR	2.7	0.32	1.63	2.93	1.04	1.27	0.71	1.73	1.13	1.05	0.87	1.43	1.04	1.72	1.1	0.639535	-0.644905	0.277483	0.788994
chr1	23368197	23369557	ZNF436-AS1	1.55	0.56	1.76	1.95	0.47	2.03	1.39	0	1.21	0.61	0.21	1.04	1.1	1.26	0.74	0.587302	-0.767826	0.210151	0.781453
chr1	23368197	23369557	ZNF436	1.55	0.56	1.76	1.95	0.47	2.03	1.39	0	1.21	0.61	0.21	1.04	1.1	1.26	0.74	0.587302	-0.767826	0.210151	0.781453
chr1	23424303	23425170	TCEA3	3.55	1.35	2.35	2.61	0.8	4.9	0.47	3.68	2.1	6.45	4.47	0.7	1.44	2.13	3.27	1.53521	0.618437	0.472947	0.831429
chr1	23436661	23437478	ASAP3	75.89	81.2	53.06	73.14	63.55	81.75	89.1	54.35	78.29	53.46	74.44	45.65	61.96	69.37	58.88	0.848782	-0.236534	0.2323	0.781453
chr1	23483484	23484862	ASAP3	1.96	0.45	0.85	2.19	1.82	5.1	0.36	0.91	3.72	3.09	1.42	3.91	1.25	1.45	2.42	1.66897	0.738955	0.249405	0.782994
chr1	23530541	23531597	E2F2	1.94	1.44	1.56	1.77	2.11	1.5	1.25	1.59	1.21	2.42	0.6	1.69	2.54	1.76	1.81	1.02841	0.0404141	0.922212	0.976819
chr1	23558351	23558596	ID3	1.33	1.48	1.65	6.47	6.16	0.38	0	0	0	0	0	4.62	2.6	3.42	1.81	0.52924	-0.918006	0.355838	0.798085
chr1	23559191	23559721	ID3	1.27	0.91	0.33	0.67	0.5	1.45	0	1.19	0	2.43	0	1.67	0.59	0.74	1.17	1.58108	0.660911	0.489856	0.83828
chr1	23743205	23744125	ELOA	0.64	0.68	0.82	1.14	1.75	0.98	0.95	0.78	2.22	3.38	0.67	1.3	0.62	1.01	1.49	1.47525	0.560958	0.517764	0.846738
chr1	23778012	23778773	PITHD1	1.26	0.76	1.11	1.77	0.62	0.85	1.26	0.65	1.2	1.58	1.25	0.4	0.73	1.1	0.99	0.9	-0.152003	0.743084	0.919965
chr1	23778012	23778773	ELOA-AS1	1.26	0.76	1.11	1.77	0.62	0.85	1.26	0.65	1.2	1.58	1.25	0.4	0.73	1.1	0.99	0.9	-0.152003	0.743084	0.919965
chr1	23790992	23791302	LYPLA2	0	0.77	0.78	2.22	0.86	0.37	0.49	0.92	0.76	1.96	2	0	1.79	0.93	1.44	1.54839	0.630766	0.427643	0.814706
chr1	23800300	23801059	GALE	1.15	0.87	1.27	1.69	1.42	1.05	0.87	1.13	0.68	1.38	0.88	0.61	0.82	1.28	0.92	0.71875	-0.476438	0.141151	0.781453
chr1	23867764	23868500	FUCA1	2.16	0.68	0.78	1.11	0	1.57	1.3	0.89	2.69	1.81	0.72	0.6	2.93	0.95	1.52	1.6	0.678072	0.418308	0.811121
chr1	23902625	23903047	BTBD6P1	26.05	17.36	33.02	10.18	10.53	29.41	16.61	25.88	60.47	19.7	21.43	14.34	16.18	19.43	17.91	0.92177	-0.117521	0.762204	0.927662
chr1	23902625	23903047	CNR2	26.05	17.36	33.02	10.18	10.53	29.41	16.61	25.88	60.47	19.7	21.43	14.34	16.18	19.43	17.91	0.92177	-0.117521	0.762204	0.927662
chr1	23959295	23960211	PNRC2	0.75	1.82	1.49	0.34	1.4	0.97	1.46	1.19	2.7	0.28	1.49	0.24	0.35	1.16	0.59	0.508621	-0.975337	0.203192	0.781453
chr1	23979873	23980527	SRSF10	0.9	1.28	1.59	3.01	0.74	2.71	0.93	1.59	1.12	1.69	1.23	1.26	0.98	1.5	1.29	0.86	-0.217591	0.64023	0.889245
chr1	24187050	24187987	IFNLR1	3.26	3.43	1.69	4.18	2.11	4.53	0.85	2.43	9.4	3.26	6.54	1.64	1.05	2.93	3.12	1.06485	0.0906448	0.893052	0.967756
chr1	24321712	24322684	GRHL3-AS1	3.55	2.05	0.85	2.49	1.71	2.93	1.52	3.08	4.58	3.65	0.42	1.76	2.23	2.13	2.02	0.948357	-0.0764978	0.891056	0.967516
chr1	24321712	24322684	GRHL3	3.55	2.05	0.85	2.49	1.71	2.93	1.52	3.08	4.58	3.65	0.42	1.76	2.23	2.13	2.02	0.948357	-0.0764978	0.891056	0.967516
chr1	24413367	24413772	NIPAL3	1.5	1.28	1.02	1.66	2.31	1.83	1.77	2.47	2.22	3.28	1.02	2.63	1.37	1.55	2.08	1.34194	0.424315	0.414403	0.809679
chr1	24413367	24413772	STPG1	1.5	1.28	1.02	1.66	2.31	1.83	1.77	2.47	2.22	3.28	1.02	2.63	1.37	1.55	2.08	1.34194	0.424315	0.414403	0.809679
chr1	24416181	24416549	NIPAL3	2.08	3.28	6.3	1.37	2.91	6.97	3.17	5.63	6.14	0.84	6.15	2.7	7.79	3.19	4.37	1.36991	0.454077	0.541453	0.855311
chr1	24502375	24503388	RCAN3AS	1.11	0.57	0.72	0.43	0.77	0.43	0.52	0.78	0.78	0.3	1.49	1.34	0.32	0.72	0.86	1.19444	0.256339	0.698126	0.906202
chr1	24502375	24503388	RCAN3	1.11	0.57	0.72	0.43	0.77	0.43	0.52	0.78	0.78	0.3	1.49	1.34	0.32	0.72	0.86	1.19444	0.256339	0.698126	0.906202
chr1	24535212	24535430	RCAN3	68.46	73.33	68.63	92.41	66.13	94.12	52.83	68.47	44.59	52.24	29.17	47.06	64.56	73.79	48.26	0.654018	-0.612598	0.0306629	0.781453
chr1	24555948	24556297	NCMAP-DT	0.41	0.19	0.56	1.83	0.92	3.06	0.88	0.37	1.52	0.53	7	1.74	1.06	0.78	2.58	3.30769	1.72582	0.3163	0.798085
chr1	24555948	24556297	NCMAP	0.41	0.19	0.56	1.83	0.92	3.06	0.88	0.37	1.52	0.53	7	1.74	1.06	0.78	2.58	3.30769	1.72582	0.3163	0.798085
chr1	24642536	24643705	SRRM1	1.09	0.88	1.58	0	1.87	0.95	1.73	0.76	1.36	1.56	0.29	0.99	0.88	1.08	0.93	0.861111	-0.215729	0.721231	0.912364
chr1	24744861	24746095	CLIC4	0.57	0.64	0.61	1.2	0.59	0.7	1.5	1.19	0.77	0.9	1.41	0.35	0	0.72	0.66	0.916667	-0.12553	0.872311	0.96171
chr1	24902005	24902641	RUNX3	93.55	76.85	89.56	86.9	94.93	85.07	89.46	92.17	91.91	87.68	88.63	81.94	89.84	88.36	87.02	0.984835	-0.0220461	0.727447	0.913404
chr1	24907937	24908316	RUNX3	92.91	89.43	93.02	95.33	95.03	89.8	96.67	94.48	89.29	91.53	87.2	91.3	88.61	93.14	89.66	0.962637	-0.0549362	0.0527961	0.781453
chr1	24929036	24932514	RUNX3-AS1	29.09	31.37	13.87	23.95	30.49	26.13	15.28	27.41	29.89	31.96	28.34	13.61	22.63	25.75	24.13	0.937087	-0.0937451	0.763321	0.928231
chr1	24929036	24932514	RUNX3	29.09	31.37	13.87	23.95	30.49	26.13	15.28	27.41	29.89	31.96	28.34	13.61	22.63	25.75	24.13	0.937087	-0.0937451	0.763321	0.928231
chr1	25232072	25232687	SYF2	0.38	0.9	1.3	1.05	3.23	0	2.07	1.7	2.43	0.65	6.04	2.03	1.35	1.37	2.52	1.83942	0.879248	0.429018	0.815023
chr1	25246475	25248030	RSRP1	0.92	1.1	1.75	1.5	0.7	0.33	0.64	0.35	0.97	1.43	1.55	1.09	0.59	1.19	1.17	0.983193	-0.0244535	0.922721	0.976819
chr1	25266786	25267187	RSRP1	2.4	0	0	1.37	1.57	1.15	0.86	0.75	1.2	0.36	3.24	1.27	0	1.07	1.22	1.14019	0.18927	0.868945	0.961111
chr1	25267466	25267996	RSRP1	1.32	0.5	1.16	1.08	1.66	2.78	0.25	1.27	1.19	0.64	0.73	1.71	0.88	1.14	0.99	0.868421	-0.203533	0.636519	0.888326
chr1	25337115	25337516	RSRP1	1.23	1.07	1.94	2.06	1.98	3.77	1.66	0.52	6.41	1.7	1.83	4.23	1.7	1.66	2.37	1.42771	0.513704	0.345851	0.798085
chr1	25337795	25338907	TMEM50A	0.49	1.35	2.6	1.88	1.14	0.65	1.22	0.93	3.95	2.3	0.43	0.94	0.33	1.49	1	0.671141	-0.575312	0.425416	0.81335
chr1	25337795	25338907	RSRP1	0.49	1.35	2.6	1.88	1.14	0.65	1.22	0.93	3.95	2.3	0.43	0.94	0.33	1.49	1	0.671141	-0.575312	0.425416	0.81335
chr1	25430074	25431624	MACO1	1.16	0.68	0.87	1.02	0.86	0.43	0.53	1.43	1.03	1.24	0.48	0.66	0.98	0.92	0.84	0.913043	-0.131245	0.696536	0.906202
chr1	25430074	25431624	RHCE	1.16	0.68	0.87	1.02	0.86	0.43	0.53	1.43	1.03	1.24	0.48	0.66	0.98	0.92	0.84	0.913043	-0.131245	0.696536	0.906202
chr1	25543402	25544551	LDLRAP1	1.57	4.95	1.22	2.18	1.78	3.84	1.69	2.26	2.72	2.47	3.08	1.19	1.88	2.34	2.16	0.923077	-0.115477	0.820738	0.945985
chr1	25617483	25618281	MAN1C1	5.51	4.31	5.98	5.52	4.59	3.42	4.88	9.74	12.11	9.38	3.74	0	4.55	5.18	4.42	0.853282	-0.228905	0.720466	0.912364
chr1	25771413	25771616	MAN1C1	2.9	31.58	0	30	3.64	29.73	28.57	5.41	24.56	5.41	37.11	16.33	14.12	13.62	18.24	1.33921	0.421379	0.649576	0.890926
chr1	25800324	25800616	SELENON	2.97	0.93	1.11	0.65	1.83	0	0	0	0.58	0.5	0.8	1.97	6.25	1.5	2.38	1.58667	0.665999	0.564445	0.862046
chr1	25819631	25820884	MTFR1L	0.96	0.33	0.97	2.18	1.39	0.37	1.85	1.38	1.07	0.41	0.36	0.96	0.78	1.17	0.63	0.538462	-0.893084	0.164991	0.781453
chr1	25858981	25859865	AUNIP	0	1.15	2.35	0.91	3.48	1.72	1.01	1.95	1.85	1.17	1.01	4.31	2.49	1.58	2.24	1.41772	0.503575	0.518852	0.847253
chr1	25875231	25876025	PAQR7	1.28	1.08	1.51	1.5	1.43	1.63	1.01	0.43	2.11	2.63	0.54	2.48	2.28	1.36	1.98	1.45588	0.541893	0.291551	0.791281
chr1	25905459	25907133	MIR3917	2.27	5.75	4.94	1.82	4.41	3.52	3.81	8.04	4.46	5.73	3.57	4.24	2.91	3.84	4.11	1.07031	0.0980328	0.786526	0.935416
chr1	25905459	25907133	STMN1	2.27	5.75	4.94	1.82	4.41	3.52	3.81	8.04	4.46	5.73	3.57	4.24	2.91	3.84	4.11	1.07031	0.0980328	0.786526	0.935416
chr1	25998058	25998443	PAFAH2	2.54	1.74	0.62	0	1.03	0.74	1.36	1.67	0	2.78	0	1.53	0.83	1.19	1.28	1.07563	0.105182	0.897361	0.969163
chr1	26035102	26036217	EXTL1	2.85	1.64	1.73	1.52	1.13	1.18	0.15	1.37	2.08	1.71	0.72	0.66	0.84	1.77	0.98	0.553672	-0.852897	0.0746832	0.781453
chr1	26045790	26046822	SLC30A2	3.77	2.8	2.38	2.07	1.96	7.99	3.48	5.53	9.21	8.37	20.11	2.18	4.2	2.6	8.71	3.35	1.74416	0.224553	0.781453
chr1	26110828	26112426	PDIK1L	0.79	0.88	2.38	1.13	1.13	0.99	0.74	0.7	1.09	1.42	1.58	1.32	1.11	1.26	1.36	1.07936	0.110183	0.766257	0.929262
chr1	26161316	26162115	FAM110D	5.13	6.69	4.48	3.7	4.99	2.34	10.13	7.46	6.33	8.07	5.6	3.8	9.03	5	6.62	1.324	0.404903	0.273605	0.787541
chr1	26164031	26164557	C1orf232	3.98	6.02	7.29	4.64	3.01	5.94	7.04	7.43	12.5	2.04	5.78	5.85	6.53	4.99	5.05	1.01202	0.0172435	0.962599	0.98731
chr1	26169688	26170333	ZNF593OS	1.69	0.73	0.41	0.84	0.63	1.54	1.35	1.55	3.06	1.3	3.01	1.2	1.74	0.86	1.81	2.10465	1.07358	0.103215	0.781453
chr1	26169688	26170333	ZNF593	1.69	0.73	0.41	0.84	0.63	1.54	1.35	1.55	3.06	1.3	3.01	1.2	1.74	0.86	1.81	2.10465	1.07358	0.103215	0.781453
chr1	26225026	26225703	ZPLD2P	10.95	24.73	22.12	6.98	5.5	37.95	6.95	12.4	14.48	16.47	17.54	5.1	2.58	14.06	10.42	0.74111	-0.43224	0.530912	0.851633
chr1	26233958	26234537	CEP85	0.58	1.39	2.88	2.1	0.6	0.46	0.74	0.76	3.7	0	0.34	1.25	0.66	1.51	0.56	0.370861	-1.43105	0.114169	0.781453
chr1	26279871	26280422	SH3BGRL3	1.09	0	0.93	1.74	1.1	0.56	0.62	0	0.9	0.51	1.63	2	0	0.97	1.03	1.06186	0.0865881	0.91253	0.973114
chr1	26336047	26336975	CRYBG2	7.14	3.47	3.7	4.65	4.17	3.53	2.21	6.61	3.02	4.97	4.25	2.93	1.95	4.63	3.52	0.760259	-0.395437	0.28243	0.788994
chr1	26345954	26346159	CRYBG2	91.43	91.11	79.59	88.39	100	87.64	86.3	87.5	86.79	84.62	86.21	90.7	91.67	90.1	88.3	0.980022	-0.029114	0.642721	0.889464
chr1	26411091	26411657	LIN28A	3.72	0.48	4	1.84	2.32	11.26	3.39	3.52	5	5.26	7.44	9.84	7.44	2.47	7.5	3.03644	1.60238	0.00530753	0.781453
chr1	26432001	26432365	DHDDS	1.34	2.68	0.67	0.56	0.38	1.2	0	1.18	0.95	0.35	2.27	1.41	0	1.13	1.01	0.893805	-0.161968	0.864513	0.960149
chr1	26471875	26473351	HMGN2	1.28	0.63	1.86	1.28	1.45	0.66	0.61	0.48	1.02	0.96	1.83	2.22	1.23	1.3	1.56	1.2	0.263034	0.484467	0.835387
chr1	26529580	26530193	RPS6KA1	0.41	0.69	0	3.37	0.48	0.44	0.73	0.41	1.88	1.35	0.97	1.1	0.62	0.99	1.01	1.0202	0.0288548	0.975813	0.992127
chr1	26695342	26697530	ARID1A	1.26	0.45	1.05	1.46	1.6	1.14	0.96	0.51	2.31	0.93	0.73	0.69	0.77	1.16	0.78	0.672414	-0.572578	0.130048	0.781453
chr1	26787627	26788201	PIGV	0.45	1.24	1.84	2.36	0.42	0.72	5.76	0	0.23	0.58	1.59	0.96	1.64	1.26	1.19	0.944444	-0.0824628	0.884254	0.965307
chr1	26826739	26827183	ZDHHC18	1.43	0.21	0.97	1.58	1.65	0.38	0.86	1.2	0	1.48	1.02	4.26	1.68	1.17	2.11	1.80342	0.850735	0.295332	0.791281
chr1	26863421	26863637	SFN	89.86	92.74	89.52	87.23	94.66	97.73	85.06	96.84	94.94	77.53	89.23	86.21	80.25	90.8	83.31	0.917511	-0.124203	0.0600828	0.781453
chr1	26889670	26890554	GPATCH3	0.85	0.98	1.12	1.58	1.74	1.2	1.01	1.42	1.89	0.69	1.69	1.69	1.65	1.25	1.43	1.144	0.194087	0.581861	0.867014
chr1	26889670	26890554	GPN2	0.85	0.98	1.12	1.58	1.74	1.2	1.01	1.42	1.89	0.69	1.69	1.69	1.65	1.25	1.43	1.144	0.194087	0.581861	0.867014
chr1	26900001	26900518	GPATCH3	0.61	1.6	1.35	1.32	1.96	0.39	0	1.35	1.38	0.76	0.9	3.7	0.88	1.37	1.56	1.13869	0.18737	0.811382	0.942452
chr1	26900001	26900518	NUDC	0.61	1.6	1.35	1.32	1.96	0.39	0	1.35	1.38	0.76	0.9	3.7	0.88	1.37	1.56	1.13869	0.18737	0.811382	0.942452
chr1	26921557	26922128	NUDC	0.32	0.46	1.69	1.09	1.7	0.61	1.63	0.25	0.42	0.71	0.93	2.11	2.4	1.05	1.54	1.46667	0.552541	0.382579	0.801816
chr1	26959574	26960610	KDF1	3.33	8.06	4.57	3.53	4.18	10.38	3.06	6.08	6.22	5.51	3.6	3.49	4.67	4.73	4.32	0.913319	-0.130809	0.686876	0.904684
chr1	26993636	26994655	TRNP1	1.04	3.33	1.26	1.11	0.87	1.61	0.82	3.51	2.26	1.89	1.65	1.3	1.98	1.52	1.71	1.125	0.169925	0.719648	0.912364
chr1	27006102	27006491	TENT5B	96.15	87.64	91.89	93.15	92.17	91.89	92.28	93.64	91.44	96.77	82.14	85.23	87.97	92.2	88.03	0.954772	-0.0667718	0.28901	0.791072
chr1	27012388	27012950	TENT5B	10.41	11.4	5.99	5.44	9.43	14.6	8.59	18.95	10.89	10.17	7.11	5.59	8.4	8.53	7.82	0.916764	-0.125378	0.656066	0.892706
chr1	27154854	27155251	SLC9A1	2.22	1.39	0.38	1.49	1.35	1.52	0.3	1.44	2.21	0.88	0.76	1.36	1.03	1.37	1.01	0.737226	-0.439821	0.310281	0.796733
chr1	27234214	27235123	WDTC1-DT	1.66	0.52	1.69	1.31	1.31	1.08	3.64	1.63	0.14	0.96	1.41	0.84	1.05	1.3	1.06	0.815385	-0.294447	0.375458	0.800097
chr1	27234214	27235123	WDTC1	1.66	0.52	1.69	1.31	1.31	1.08	3.64	1.63	0.14	0.96	1.41	0.84	1.05	1.3	1.06	0.815385	-0.294447	0.375458	0.800097
chr1	27321962	27322515	TMEM222	0.47	1.77	0.44	2.17	1.79	1.88	1.56	0.39	1.94	1.47	2.1	2.63	2.05	1.33	2.06	1.54887	0.631218	0.137354	0.781453
chr1	27349428	27351525	SYTL1	73.89	81.92	77.16	75.05	62.57	61.77	78.51	72.09	83.7	71.33	62.37	66.96	65.64	74.12	66.58	0.898273	-0.154774	0.0857748	0.781453
chr1	27356786	27357099	MAP3K6	67.57	83.62	67.74	96.97	87	88.89	81.94	90.77	87.5	66.67	81.48	27.27	76.23	80.58	62.91	0.780715	-0.357132	0.257391	0.784343
chr1	27360533	27361252	MAP3K6	29.28	33.39	16.8	21.2	29.56	22.15	10.77	27.97	26.22	30.25	18.59	22.97	16.73	26.05	22.13	0.84952	-0.23528	0.39165	0.804955
chr1	27365921	27366752	MAP3K6	0.98	0.78	1.36	1.8	0.2	1.21	2.87	0.34	1.81	2.94	0.58	0.95	0	1.02	1.12	1.09804	0.134929	0.899063	0.969839
chr1	27383110	27383341	CD164L2	14.75	10.4	12.18	11.5	6.41	42.86	17.91	37.14	31.9	17.24	25.17	30.3	26.67	11.05	24.84	2.24796	1.16862	0.00852393	0.781453
chr1	27392388	27392845	GPR3	1.52	0.44	0.39	0.64	1.94	1.37	1.69	1.28	0.57	0	2.16	0.9	0	0.99	0.76	0.767677	-0.381429	0.727183	0.913404
chr1	27489831	27490342	WASF2	0.31	0	0.88	1.41	0.51	1.84	2.76	1.62	0.56	0.81	1.73	0	0.82	0.62	0.84	1.35484	0.438121	0.630883	0.885455
chr1	27547906	27548127	AHDC1	98.28	94.12	96.67	89.47	95.92	91.84	90.8	96.43	94.29	76.92	90	89.61	88.24	94.89	86.19	0.908315	-0.138735	0.0602601	0.781453
chr1	27568416	27569013	AHDC1	4.42	2.72	3.57	2.17	1.99	3.98	1.29	4.23	4.52	1.99	1.3	3.52	1.91	2.97	2.18	0.734007	-0.446134	0.266281	0.784718
chr1	27575289	27576177	AHDC1	1.96	10.32	4.96	3.63	2.82	2.9	5.8	6.46	7.19	12	14.62	2.2	1.98	4.74	7.7	1.62447	0.699972	0.454824	0.823914
chr1	27603071	27603749	AHDC1	1.33	0.38	0.8	1.38	1.73	0.83	2.09	0.85	1.04	1.03	1.36	1.11	0.77	1.12	1.07	0.955357	-0.0658882	0.839803	0.95194
chr1	27615354	27615813	FGR	90.48	92.72	91.04	81	83.21	94.92	84.97	88.81	90	67.94	75.86	76.04	83.65	87.69	75.87	0.865207	-0.208883	0.0257098	0.781453
chr1	27634056	27634512	FGR	0	2.23	1.57	2.02	1.21	1	1.16	1.54	1.32	1.03	4.13	0.78	1.3	1.41	1.81	1.28369	0.360295	0.66545	0.894684
chr1	27635048	27635299	FGR	0	16.51	28.72	18.47	21.39	41.21	37.35	25	2.35	12.04	13.7	13.76	1.15	17.02	10.16	0.596945	-0.74433	0.264959	0.784718
chr1	27668216	27668520	IFI6	93.38	95.9	92.12	93.01	92.83	91.04	94.03	97.2	88.57	90.32	88.16	90.53	96.3	93.45	91.33	0.977314	-0.0331059	0.320056	0.798085
chr1	27725634	27726491	FAM76A	0.71	0.94	0.5	0	0.63	1.59	1.26	0.86	0.73	0.87	0.15	0	2.89	0.56	0.98	1.75	0.807355	0.57693	0.866721
chr1	27773117	27773520	STX12	1.63	0.74	0.59	0.54	2.15	1.06	1.6	1.89	1.23	0.66	4.17	1.24	0	1.13	1.52	1.34513	0.427749	0.712581	0.909676
chr1	27830710	27831277	PPP1R8	4.13	2.74	1.37	2.38	0.6	0	5.33	1.89	0.98	1.05	2.22	1.69	0.79	2.24	1.44	0.642857	-0.63743	0.283447	0.789216
chr1	27872520	27872746	THEMIS2	1.91	0.36	1.65	2.11	0.95	0	0	0.44	0.61	0	3.37	1.89	1.18	1.4	1.61	1.15	0.201634	0.795475	0.938002
chr1	27914073	27915024	RPA2	0.2	0.82	1.77	1.88	1.36	0.39	1.22	3.6	2.99	0.85	1.5	0.72	1.52	1.21	1.15	0.950413	-0.0733735	0.881402	0.963959
chr1	27958509	27958793	SMPDL3B	97.02	92.86	94.48	97.73	96.7	95.71	79.83	91.6	90	88.24	91.45	90.7	94.64	95.76	91.26	0.953008	-0.0694398	0.0332759	0.781453
chr1	27959508	27960327	XKR8	0.52	2.84	1.51	1.18	0.56	0.31	0.36	1.28	1.62	1.5	1.74	0	1.42	1.32	1.17	0.886364	-0.174029	0.793944	0.93742
chr1	28088587	28088801	EYA3	2.8	1.08	0	1.06	5.45	1.63	0.71	1.69	0	0	0	0	1.85	2.08	0.46	0.221154	-2.17688	0.181473	0.781453
chr1	28232634	28233086	DNAJC8	2.82	0.74	1.97	0.94	2.12	2.05	2.26	0.74	1.57	1.89	1.14	0	1.03	1.72	1.01	0.587209	-0.768054	0.241755	0.782732
chr1	28235999	28236465	ATP5IF1	1.83	0.69	0.62	0	0.52	0.34	2.13	0.82	0.66	1.7	0	1.69	0.88	0.73	1.07	1.46575	0.551642	0.530504	0.851465
chr1	28259320	28260622	SESN2	1.02	0.84	0.99	1.69	0.79	0.6	0.66	1.47	1.01	1.16	1.35	2.69	0.71	1.07	1.48	1.38318	0.467987	0.419104	0.811377
chr1	28328854	28329156	MED18	2.26	1.89	0	1.89	1	0	0	0	1.56	1.52	0	0	4.12	1.41	1.41	1	0	0.998576	0.999122
chr1	28369530	28370220	PHACTR4	2.64	0.9	2.62	0.65	2.25	0.86	2.78	0.48	1.51	1.7	1.35	2.27	1.36	1.81	1.67	0.922652	-0.116141	0.778553	0.933041
chr1	28518141	28518781	RCC1	2.12	1.12	0.66	0.24	1.03	0.57	1.13	1.72	0.32	1.29	1.07	2.37	2	1.03	1.68	1.63107	0.705817	0.180691	0.781453
chr1	28530525	28530799	RCC1	95.6	95.76	94.96	98.1	92.27	94.23	93.17	96.12	91.84	92.74	92.22	64.94	90.14	95.34	85.01	0.891651	-0.165449	0.221648	0.781453
chr1	28581557	28582287	SNHG12	2.29	0.35	1.54	1.92	1.27	0.4	0.73	0	1.21	0.29	2.82	1.01	0	1.47	1.03	0.70068	-0.513172	0.563589	0.861633
chr1	28592479	28592942	RAB42	5.73	2.3	7.05	7.25	1.44	6.19	4.2	6.67	3.45	8.92	8.46	3.91	4.55	4.75	6.46	1.36	0.443607	0.370299	0.798541
chr1	28643041	28643386	TAF12-DT	0.79	1.02	2.26	0.48	1.82	1.55	0.43	0.9	1.63	2.58	0.84	0	0.85	1.27	1.07	0.84252	-0.247217	0.758059	0.925814
chr1	28643041	28643386	TAF12	0.79	1.02	2.26	0.48	1.82	1.55	0.43	0.9	1.63	2.58	0.84	0	0.85	1.27	1.07	0.84252	-0.247217	0.758059	0.925814
chr1	28668659	28669321	GMEB1	0.89	2.05	1.31	3.21	2.85	0.71	0.23	0.88	1.2	1.55	1.6	3.59	1.31	2.06	2.01	0.975728	-0.0354491	0.94493	0.982829
chr1	28736554	28737803	YTHDF2	1.41	1.03	2.11	1.59	0.79	1.23	0.81	0.59	1.29	0.82	0.66	2.04	1.25	1.39	1.19	0.856115	-0.224123	0.632982	0.886687
chr1	28811989	28812836	OPRD1	3.96	5.98	2.07	4.05	2.95	4.16	3.26	13.59	3.32	4.37	4.15	5.79	3.26	3.8	4.39	1.15526	0.208221	0.503952	0.843528
chr1	28862795	28863440	OPRD1	80.33	75.63	79.72	89.67	88.14	93.06	86.77	90.2	94.23	86.74	84.21	79.41	87.97	82.7	84.58	1.02273	0.0324296	0.583526	0.867014
chr1	28886926	28887788	EPB41	1.81	1.36	1.51	1.77	1.02	1.76	0.94	1.4	1.54	2.7	1.67	2.16	2.2	1.49	2.18	1.46309	0.549016	0.0384873	0.781453
chr1	28914256	28915457	EPB41	0.95	0.99	1.18	0.92	2.17	0.67	1.46	0.7	1.35	0.34	0.97	3.54	0.7	1.24	1.39	1.12097	0.164745	0.859549	0.958394
chr1	29121187	29125335	TMEM200B	8.55	6.85	6.63	5.95	6.42	10.66	5.2	10.02	9.23	7.14	9.99	5.41	6.1	6.88	7.16	1.0407	0.0575515	0.811384	0.942452
chr1	29181464	29182174	SRSF4	1.15	0.97	1.5	1.09	1.28	1.34	1.38	0.75	0.59	1.54	0.47	1.02	0.37	1.2	0.85	0.708333	-0.4975	0.295316	0.791281
chr1	29181464	29182174	MECR	1.15	0.97	1.5	1.09	1.28	1.34	1.38	0.75	0.59	1.54	0.47	1.02	0.37	1.2	0.85	0.708333	-0.4975	0.295316	0.791281
chr1	29230708	29231115	MECR	1.64	1.31	0.39	1.69	0	0.7	0	0	3.66	2.08	2.31	0	4.35	1.01	2.18	2.15842	1.10997	0.285421	0.78965
chr1	29236233	29238795	PTPRU	3.45	2.33	3.72	3.67	2.17	4.69	4.96	3.95	5.17	4.56	5.01	4.35	2.74	3.07	4.16	1.35505	0.438345	0.12075	0.781453
chr1	29259385	29260086	PTPRU	2.33	1.15	0.81	1.65	0.98	4.92	4.21	1.61	13.76	1.71	0.64	2.26	0.47	1.38	1.27	0.92029	-0.11984	0.831414	0.949071
chr1	29260575	29260900	PTPRU	23.25	24.66	25.45	22.07	27.67	38.84	29.76	32.67	62.5	30.4	13.14	30	40	24.62	28.38	1.15272	0.205043	0.551326	0.858174
chr1	30718125	30719113	MATN1	1.63	0.71	0.68	3.42	1.08	1.09	0.78	0.71	0.65	2.62	1.44	6.6	1.31	1.5	2.99	1.99333	0.995183	0.328261	0.798085
chr1	30718125	30719113	MATN1-AS1	1.63	0.71	0.68	3.42	1.08	1.09	0.78	0.71	0.65	2.62	1.44	6.6	1.31	1.5	2.99	1.99333	0.995183	0.328261	0.798085
chr1	30721429	30721740	MATN1	93.06	96.36	89.74	100	92.42	95.15	92.02	98.35	98.21	90.62	93.68	85	87.61	94.32	89.23	0.946035	-0.0800345	0.0907907	0.781453
chr1	30721429	30721740	MATN1-AS1	93.06	96.36	89.74	100	92.42	95.15	92.02	98.35	98.21	90.62	93.68	85	87.61	94.32	89.23	0.946035	-0.0800345	0.0907907	0.781453
chr1	30824435	30824702	LINC01778	1.25	1.49	0.44	0	0	0	1.16	6.94	6.38	2.38	3.23	0	0	0.64	1.4	2.1875	1.12928	0.437046	0.816966
chr1	30907997	30909119	SDC3	2.27	3.04	1.52	2.07	0.98	3.65	0.55	4.62	2.43	3.35	1.15	1.68	1.82	1.98	2	1.0101	0.0144996	0.968751	0.989699
chr1	31065565	31066091	PUM1	2.41	1.07	0.93	0.63	0.63	0.62	1.78	2.32	1.2	2.51	1.32	0	0	1.13	0.96	0.849558	-0.235216	0.808352	0.941735
chr1	31181575	31181986	NKAIN1	1.83	4.63	2.66	3.77	1.74	1.52	15.59	7.65	7.52	14.61	2.35	14.21	4.62	2.93	8.95	3.05461	1.61099	0.154452	0.781453
chr1	31239231	31239965	NKAIN1	1.84	2.3	0.98	1.41	1.57	7.29	1.17	5.52	4.11	1.53	1.81	3.25	1.26	1.62	1.96	1.20988	0.27486	0.523475	0.849053
chr1	31296399	31297131	SNRNP40	0.74	1.03	1.38	0.28	0.85	0.93	0.26	1.41	1.65	1.95	0	1.27	0	0.86	0.8	0.930233	-0.104336	0.926431	0.977458
chr1	31296399	31297131	ZCCHC17	0.74	1.03	1.38	0.28	0.85	0.93	0.26	1.41	1.65	1.95	0	1.27	0	0.86	0.8	0.930233	-0.104336	0.926431	0.977458
chr1	31412947	31414163	SERINC2	1.41	1.76	2.96	0.78	1.23	3.33	1.85	2.46	3.02	2.39	3.73	2.31	1.68	1.63	2.53	1.55215	0.634265	0.160655	0.781453
chr1	31586870	31587170	TINAGL1	65.36	59.22	55.45	72.36	34.03	71.61	63.9	68.16	94.9	68.31	80.91	60.66	68.69	57.28	69.64	1.21578	0.281885	0.156426	0.781453
chr1	31617670	31618337	HCRTR1	1.95	2.17	2.16	2.36	1.7	2.68	1.44	3.65	1.66	5.22	0.82	1.39	0.79	2.07	2.05	0.990338	-0.0140071	0.991053	0.99682
chr1	31644609	31645360	PEF1	0.97	0.85	1.12	1.93	2.37	1.31	3.35	0.63	1.13	2.72	1.53	0	0.68	1.45	1.23	0.848276	-0.237394	0.757791	0.925814
chr1	31644609	31645360	PEF1-AS1	0.97	0.85	1.12	1.93	2.37	1.31	3.35	0.63	1.13	2.72	1.53	0	0.68	1.45	1.23	0.848276	-0.237394	0.757791	0.925814
chr1	31703936	31704268	COL16A1	2.68	9.09	14.39	2.82	3.06	11.38	2.84	9.09	3.08	10.28	20.24	0	5.56	6.41	9.02	1.40718	0.492803	0.616903	0.879803
chr1	31742885	31743103	ADGRB2	80.77	84.96	92.09	85.09	84.67	86.86	86.71	95.16	90.8	84.29	78	85.25	88.89	85.52	84.11	0.983513	-0.023984	0.645068	0.889935
chr1	31762746	31764651	ADGRB2	1.31	1.3	2.24	1.32	1.61	1.26	5.46	0.59	1.77	1.47	1.67	1.15	1.03	1.56	1.33	0.852564	-0.23012	0.363692	0.798085
chr1	31937681	31938781	PTP4A2	0.87	0.91	0.85	4.17	0.76	0.93	1.6	0.49	1.26	3.6	0.91	1.16	0.88	1.51	1.64	1.08609	0.119148	0.897056	0.969102
chr1	32013501	32014982	KHDRBS1	1.9	1.16	1.36	0.8	1.61	1.12	1.3	0.78	0.73	1	0.48	0.94	0.36	1.37	0.7	0.510949	-0.968749	0.0302293	0.781453
chr1	32072604	32073451	TMEM39B	1.23	0.35	1.42	2.88	0.45	1.22	0.44	0.5	3.89	1.03	1.15	1.58	0	1.27	0.94	0.740157	-0.434097	0.582233	0.867014
chr1	32108460	32108717	KPNA6	0.79	0.94	3.76	0	0.47	1.06	0.76	5.32	0	4.5	4.29	0	3.33	1.19	3.03	2.54622	1.34836	0.193672	0.781453
chr1	32179553	32180213	TXLNA	0.29	1.08	1.3	2.27	1.57	1.44	1.46	0.96	0.95	1.16	0	1.4	1.71	1.3	1.07	0.823077	-0.280901	0.650222	0.891036
chr1	32200630	32200859	CCDC28B	1.8	0.54	1.54	0	1.8	1.69	1.67	1.43	2.17	0	5.1	0	4.76	1.14	2.46	2.15789	1.10962	0.425768	0.81335
chr1	32204968	32206284	CCDC28B	20.47	22.76	25.5	18.6	24.02	20.08	21.25	25.32	29.11	22.07	23.37	18.97	19.29	22.27	20.92	0.93938	-0.0902192	0.43765	0.816966
chr1	32204968	32206284	IQCC	20.47	22.76	25.5	18.6	24.02	20.08	21.25	25.32	29.11	22.07	23.37	18.97	19.29	22.27	20.92	0.93938	-0.0902192	0.43765	0.816966
chr1	32221920	32222439	TMEM234	5.23	6.05	2.56	4.27	1.85	2.15	3.85	8.53	11.48	3.64	0	3.23	4.59	3.99	2.87	0.719298	-0.475339	0.408896	0.807621
chr1	32221920	32222439	EIF3I	5.23	6.05	2.56	4.27	1.85	2.15	3.85	8.53	11.48	3.64	0	3.23	4.59	3.99	2.87	0.719298	-0.475339	0.408896	0.807621
chr1	32239923	32241540	MTMR9LP	17.08	13.43	15.65	7.19	17.1	18.01	17.28	13.71	20.47	11.21	15.45	12.88	19.73	14.09	14.82	1.05181	0.0728741	0.789474	0.935945
chr1	32275109	32275943	LCK	42.52	67.37	38.53	50.88	42.79	62.39	40.79	57.68	47.45	45.63	52.79	39.26	35.71	48.42	43.35	0.895291	-0.159571	0.452927	0.822572
chr1	32291813	32292433	HDAC1	1.34	1.6	3.3	1.98	1.43	0.41	0.34	0.28	0.4	0.33	1.43	0.81	1.49	1.93	1.01	0.523316	-0.934246	0.0836479	0.781453
chr1	32335258	32336628	MARCKSL1	2.5	1.17	1.36	1.35	1.39	0	1.27	4.64	1.82	0.4	0.67	2.21	1.65	1.55	1.23	0.793548	-0.333611	0.537902	0.854391
chr1	32361343	32362416	FAM229A	22.27	16.46	25	20.53	23.29	22.9	20.69	29.71	25.85	30.71	24.24	22.17	21	21.51	24.53	1.1404	0.18954	0.295132	0.791281
chr1	32394169	32394747	BSDC1	4.46	0.61	1.2	2.6	1.55	0.68	0.48	1.09	1.45	1.29	1.13	0	0	2.08	0.6	0.288462	-1.79355	0.101335	0.781453
chr1	32464899	32465460	ZBTB8B	0.52	2.63	0.97	1.44	2.22	4.92	1.79	9.85	6.92	2.94	4.89	7.09	2.41	1.56	4.33	2.77564	1.47282	0.0733802	0.781453
chr1	32539399	32540138	ZBTB8A	1.1	0.69	1.48	2.2	1.14	1.44	1.14	1.95	2.55	1.91	0.79	0.67	0	1.32	0.84	0.636364	-0.652076	0.351848	0.798085
chr1	32650942	32651762	RBBP4	1.58	0.93	1.17	1.2	2.22	1.07	0.69	1.2	1.01	1.59	1.06	1.36	0.95	1.42	1.24	0.873239	-0.195552	0.525245	0.849352
chr1	32702418	32703264	SYNC	2.89	0.99	1.45	3.97	2.64	4.03	1.33	3.53	6.4	3.4	2.29	7.07	1.63	2.39	3.6	1.50628	0.590986	0.41128	0.807792
chr1	32741533	32742273	KIAA1522	0.65	0.75	0.66	2.11	2.56	2.6	1.04	1.43	0.91	3.94	0.49	1.71	1.35	1.35	1.87	1.38519	0.470079	0.560198	0.859263
chr1	32753826	32754379	KIAA1522	0.96	1.25	2.24	2.03	1.06	1.54	0	0	1.22	1.49	1.52	3.15	1.94	1.51	2.02	1.33775	0.419806	0.316221	0.798085
chr1	32817074	32818305	YARS1	1.39	0.5	0.22	0.75	0.44	0.51	1.06	0.84	0.92	4.71	1.37	1.33	0.6	0.66	2	3.0303	1.59946	0.241489	0.782732
chr1	32817074	32818305	S100PBP	1.39	0.5	0.22	0.75	0.44	0.51	1.06	0.84	0.92	4.71	1.37	1.33	0.6	0.66	2	3.0303	1.59946	0.241489	0.782732
chr1	32870665	32871157	FNDC5	1.9	1.03	0.81	0.78	1.05	1.92	0.6	0.95	1.7	2.38	3.43	2.94	1	1.11	2.44	2.1982	1.13632	0.0800682	0.781453
chr1	32886085	32886796	HPCA	2.79	2.32	2.55	4.72	1.05	12.57	8.12	7.49	7.34	6.97	11.98	0.87	2.81	2.69	5.66	2.10409	1.0732	0.317206	0.798085
chr1	32892868	32893848	HPCA	4.61	6.01	4.36	2.94	3.52	7.16	6.73	16.19	8.22	5.62	7.03	3.45	2.7	4.29	4.7	1.09557	0.131683	0.729816	0.914537
chr1	32901191	32901721	TMEM54	1	1.46	0.9	1.1	0.72	2.09	1.26	1.33	1.22	1.54	0.62	2.42	2.35	1.04	1.73	1.66346	0.734189	0.197293	0.781453
chr1	32963930	32965015	RNF19B	0.51	0.34	1.31	1.23	1.1	0.65	0.72	0.5	1.58	0.84	0	0	0.97	0.9	0.45	0.5	-1	0.224686	0.781453
chr1	33036600	33037118	AK2	0.98	1.44	1.37	2.52	0.82	1	1.53	1.08	0.6	2.81	1.51	3.64	1.42	1.43	2.35	1.64336	0.716646	0.19648	0.781453
chr1	33080923	33081642	AZIN2	1.63	1.23	2.14	3.68	1.82	2.31	0.54	1.69	0.95	0	2.93	1.4	2.17	2.1	1.62	0.771429	-0.374395	0.554026	0.858174
chr1	33127290	33127554	AZIN2	0.52	1.9	1.2	4.35	2.04	1.23	0	0.83	1.69	2.8	1.14	22.35	0	2	6.57	3.285	1.71589	0.452526	0.822311
chr1	33127290	33127554	ZNF362	0.52	1.9	1.2	4.35	2.04	1.23	0	0.83	1.69	2.8	1.14	22.35	0	2	6.57	3.285	1.71589	0.452526	0.822311
chr1	33147375	33147720	AZIN2	89.84	94.34	92.8	94.44	86.18	94.29	92.31	91.55	97.78	79.47	90.91	73.87	96.47	91.52	85.18	0.930726	-0.103572	0.31326	0.797187
chr1	33147375	33147720	ZNF362	89.84	94.34	92.8	94.44	86.18	94.29	92.31	91.55	97.78	79.47	90.91	73.87	96.47	91.52	85.18	0.930726	-0.103572	0.31326	0.797187
chr1	33147375	33147720	TRIM62	89.84	94.34	92.8	94.44	86.18	94.29	92.31	91.55	97.78	79.47	90.91	73.87	96.47	91.52	85.18	0.930726	-0.103572	0.31326	0.797187
chr1	33159658	33159926	AZIN2	96	98.04	93.78	95.49	94.41	91.21	93.08	95.5	98.18	86.67	93.81	33.33	88.52	95.54	75.58	0.791082	-0.338101	0.253593	0.782994
chr1	33159658	33159926	ZNF362	96	98.04	93.78	95.49	94.41	91.21	93.08	95.5	98.18	86.67	93.81	33.33	88.52	95.54	75.58	0.791082	-0.338101	0.253593	0.782994
chr1	33159658	33159926	TRIM62	96	98.04	93.78	95.49	94.41	91.21	93.08	95.5	98.18	86.67	93.81	33.33	88.52	95.54	75.58	0.791082	-0.338101	0.253593	0.782994
chr1	33180725	33182272	ZNF362	1.27	0.54	1.74	2.1	2.8	2.37	1.05	3.21	0.82	1.48	2.21	3.11	1.22	1.69	2	1.18343	0.242977	0.598633	0.871708
chr1	33180725	33182272	TRIM62	1.27	0.54	1.74	2.1	2.8	2.37	1.05	3.21	0.82	1.48	2.21	3.11	1.22	1.69	2	1.18343	0.242977	0.598633	0.871708
chr1	33255847	33257064	ZNF362	0.74	0.95	0.77	1.86	1.39	0.65	1.3	1.94	0.99	0.96	1.53	2	0.32	1.14	1.2	1.05263	0.0740012	0.891413	0.967572
chr1	33276173	33276780	ZNF362	92.41	93.43	92.18	88.24	93.75	93.22	92.31	95.38	95.36	86.18	90.53	86.27	89.41	92	88.1	0.957609	-0.0624914	0.0356502	0.781453
chr1	33306545	33307174	A3GALT2	12.45	10.1	8.77	6.15	11.43	31.13	17.37	21.58	17.27	15.95	22.67	16.41	9.71	9.78	16.19	1.65542	0.727196	0.0885893	0.781453
chr1	33349182	33350169	PHC2	1.28	0.45	2.05	1.88	0.95	1.13	1.23	0	1.08	1.55	0.75	1.61	1.68	1.32	1.4	1.06061	0.0848888	0.842825	0.952879
chr1	33430401	33431328	PHC2	0.61	1.06	0.85	1.26	1.88	6.29	1.17	0.38	2.95	2.84	1.39	0.99	1.01	1.13	1.56	1.38053	0.465223	0.427593	0.814706
chr1	33472424	33472727	ZSCAN20	1.47	0.74	0.75	3.3	0	0	1.81	0.93	0	2.17	0.93	1.22	2.37	1.25	1.67	1.336	0.41792	0.54814	0.85723
chr1	33625005	33625254	CSMD2	92.47	85.22	91.07	87.8	91.51	96.97	92.59	92.17	92.42	91.3	89.33	84.51	93.9	89.61	89.76	1.00167	0.00241305	0.953636	0.984735
chr1	33633296	33633519	CSMD2	43.8	41.23	42.5	36.59	32.95	58.06	18.18	68.29	48.81	13.33	39.53	52.78	41.38	39.41	36.76	0.932758	-0.100425	0.774942	0.932273
chr1	34163182	34165375	CSMD2	1.88	1.19	1.87	1.47	1.41	8.42	2.51	3.53	4.24	7.76	4.65	3.93	3.52	1.56	4.96	3.17949	1.66879	0.0369531	0.781453
chr1	34176781	34177423	C1orf94	10.36	15.69	4.63	5.24	4.05	16.53	9.01	21.6	20.77	24.62	12.77	23	9.78	7.99	17.54	2.19524	1.13438	0.0764608	0.781453
chr1	34761427	34761675	GJB4	91.98	84.48	89.69	90.82	93.6	90.28	92.12	94.12	96.58	82.72	82.11	90.91	94.12	90.11	87.47	0.970702	-0.0428996	0.470368	0.830589
chr1	34781275	34781998	GJB3	3.56	2.24	2.28	1.3	2.09	6.08	4.56	7.48	1.94	4.15	3.91	3.1	5.32	2.29	4.12	1.79913	0.847297	0.019975	0.781453
chr1	34784817	34785135	GJB3	78.71	81.66	82.4	77.36	80.25	88.39	56.94	71.76	87.18	82.5	87.5	84.75	70.51	80.08	81.32	1.01548	0.0221689	0.766944	0.929364
chr1	34792963	34793190	GJA4	3.76	4.32	2.7	4.17	5.65	11.16	2.94	5.41	5.83	12.15	4.32	9.84	0	4.12	6.58	1.59709	0.675443	0.438478	0.816966
chr1	34859581	34859949	SMIM12	0	0.57	4.44	1.14	1.2	0.51	0	2.86	1.47	1.56	0	0.9	1.36	1.47	0.96	0.653061	-0.61471	0.567953	0.862828
chr1	34865683	34866808	DLGAP3	1.86	4.2	2.54	5.06	4.06	4.87	3.28	5.21	5.21	2.61	2.59	5.22	4.55	3.54	3.74	1.0565	0.0792887	0.830769	0.948769
chr1	34868703	34868905	DLGAP3	96.55	91.84	95.58	88.46	95.05	95.24	95.74	100	94.17	80	87.65	89.51	89.51	93.5	86.67	0.926952	-0.109433	0.0497065	0.781453
chr1	34885430	34886253	DLGAP3	4.9	4.39	4.68	2.69	2.94	10.12	3.38	6.63	3.45	5.88	4.15	10.43	3.69	3.92	6.04	1.54082	0.623695	0.266052	0.784718
chr1	34929209	34930605	DLGAP3	1.56	3.4	2.09	2.08	2.26	4.44	4.43	4.89	2.61	2.22	3.12	4.72	1.93	2.28	3	1.31579	0.395928	0.355611	0.798085
chr1	34976636	34977276	GPR199P	93.81	92.55	97.48	91.75	91.27	91.09	88.89	93.28	94.59	94.64	94.86	78.63	94.18	93.37	90.58	0.970119	-0.0437664	0.541724	0.85551
chr1	34985048	34985436	TMEM35B	2.54	2.47	3.22	2.21	0.78	0.57	0.34	1.7	1.98	1.86	0.63	2.59	1.82	2.24	1.73	0.772321	-0.372727	0.39448	0.805992
chr1	35031520	35031986	ZMYM6	0.71	0	2.24	2.1	0.34	0	1.23	2.22	0	3.03	1.72	1.61	0	1.08	1.59	1.47222	0.557995	0.532591	0.852566
chr1	35079326	35079702	ZMYM1	2.52	0	1.01	0	1.83	0.39	0	0	1.12	0.55	0.82	1.47	0.7	1.07	0.88	0.82243	-0.282035	0.741812	0.919824
chr1	35191866	35192723	SFPQ	1.3	1.97	0.87	1.58	1.46	0.76	1.75	0.59	2.39	1.67	1.21	1.89	1.23	1.44	1.5	1.04167	0.0588942	0.802134	0.939301
chr1	35192872	35193210	SFPQ	6.06	0.64	1.75	0	0.68	2.63	1.01	0	1.92	2.05	1.91	4.48	0.75	1.83	2.3	1.25683	0.329791	0.736872	0.918078
chr1	35268622	35269254	ZMYM4	2.85	1.41	2.39	1.69	1.95	0.86	1.95	2.11	2.37	3.23	0.28	1.21	1.73	2.06	1.61	0.781553	-0.355584	0.540936	0.854968
chr1	35557079	35558233	NCDN	0.89	0.84	0.72	0.56	0.63	1.63	1.26	1.8	0.93	0.84	1.56	2.46	0.64	0.73	1.38	1.89041	0.9187	0.214455	0.781453
chr1	35557079	35558233	KIAA0319L	0.89	0.84	0.72	0.56	0.63	1.63	1.26	1.8	0.93	0.84	1.56	2.46	0.64	0.73	1.38	1.89041	0.9187	0.214455	0.781453
chr1	35573248	35574450	TFAP2E-AS1	51.2	60.14	54.51	57.95	51.77	57.85	44.24	56.06	60.81	55.32	51.49	79.72	49.11	55.11	58.91	1.06895	0.0961984	0.633741	0.886991
chr1	35573248	35574450	TFAP2E	51.2	60.14	54.51	57.95	51.77	57.85	44.24	56.06	60.81	55.32	51.49	79.72	49.11	55.11	58.91	1.06895	0.0961984	0.633741	0.886991
chr1	35576831	35577843	TFAP2E-AS1	3.91	4.92	9.37	9.27	7.08	8.78	5.7	12.57	3.54	7.32	15.75	3	2.91	6.91	7.24	1.04776	0.0673042	0.922223	0.976819
chr1	35576831	35577843	TFAP2E	3.91	4.92	9.37	9.27	7.08	8.78	5.7	12.57	3.54	7.32	15.75	3	2.91	6.91	7.24	1.04776	0.0673042	0.922223	0.976819
chr1	35641368	35641660	PSMB2	2.33	1.45	0.55	0	0.54	0	0.67	1.49	0	0.78	0.61	1.67	0.56	0.97	0.9	0.927835	-0.10806	0.891464	0.967572
chr1	35718647	35719185	C1orf216	0	1.59	1.99	1.31	1.06	2.46	1.24	1.47	1.56	0.92	0	0	0	1.19	0.23	0.193277	-2.37126	0.0519377	0.781453
chr1	35769323	35770199	CLSPN	1.77	1.64	0.37	0.9	1.64	1.94	1.38	1.35	0.49	2.42	0	1.76	1.52	1.26	1.43	1.13492	0.182592	0.792939	0.937293
chr1	35807898	35808860	AGO4	0.95	1.35	1.28	0.73	1.53	1.32	0.97	2.13	1.6	2.07	1.86	1.06	1.15	1.17	1.53	1.30769	0.387023	0.263946	0.784718
chr1	35882900	35883201	AGO1	4.95	5.28	5.98	2.17	2.45	5.79	0.81	3.65	11.11	11.01	4.96	11.11	2.17	4.17	7.31	1.753	0.809824	0.259526	0.784343
chr1	35883702	35884069	AGO1	0	1.83	2.23	3.12	1.18	1.05	2.69	0	0.78	0	3.23	0.89	1.69	1.67	1.45	0.868263	-0.203796	0.807606	0.941638
chr1	35930648	35931661	AGO3	1.28	1.14	1.25	1.65	0.5	1.93	2.01	0.6	1.37	1.09	0.3	1.69	2.27	1.16	1.34	1.15517	0.208108	0.72502	0.912888
chr1	36083953	36084420	TEKT2	1.07	2.98	7.04	1.41	0.44	3.59	2.14	4.1	7.77	2.54	2.25	8.33	0	2.59	3.28	1.26641	0.340743	0.758176	0.925814
chr1	36088724	36089354	ADPRS	1.16	0.66	1.2	0	1.59	0.72	1.36	0.66	0.32	0.45	1.03	1.75	0	0.92	0.81	0.880435	-0.183712	0.814791	0.943766
chr1	36124854	36125520	COL8A2	3.46	1.86	3.58	3.74	4.08	9.23	3.32	10.99	7.04	7.72	10.07	3.63	2.39	3.34	5.95	1.78144	0.833041	0.240689	0.782338
chr1	36149254	36149861	TRAPPC3	1.05	0.33	1.32	0.34	0.84	1.1	0	1.37	1.13	1.32	1.46	1.32	5.88	0.78	2.5	3.20513	1.68038	0.225436	0.781453
chr1	36155850	36156709	TRAPPC3	0.65	0.81	1.69	0.7	1.01	0.35	1.37	1.02	1.3	1.08	0.56	1.01	0.95	0.97	0.9	0.927835	-0.10806	0.75681	0.925761
chr1	36155850	36156709	MAP7D1	0.65	0.81	1.69	0.7	1.01	0.35	1.37	1.02	1.3	1.08	0.56	1.01	0.95	0.97	0.9	0.927835	-0.10806	0.75681	0.925761
chr1	36176155	36176860	MAP7D1	92.76	92.22	94.03	93.03	94.65	92.55	93.64	93.69	91.27	95	94.39	90.83	93.03	93.34	93.31	0.999679	-0.000463179	0.981231	0.994414
chr1	36178354	36179042	MAP7D1	96.07	90.91	94.94	79.63	85.34	93.75	93.09	93.6	91.89	89.72	89.87	89.69	93.67	89.38	90.74	1.01522	0.0217867	0.691981	0.905591
chr1	36224158	36224486	THRAP3	0.61	0.32	0.87	1.33	0.97	1.8	0	3.29	1.53	2.31	1.47	0	0	0.82	0.95	1.15854	0.212304	0.845577	0.953941
chr1	36306229	36307408	SH3D21	4.46	4.17	1.9	2.38	2.25	5.32	2.13	2.33	2.5	2.69	0.51	2.38	2.84	3.03	2.1	0.693069	-0.528929	0.261854	0.784718
chr1	36320899	36323801	EVA1B	22.66	18.12	17.02	20.8	11.62	20.88	10.99	11.7	17.36	17	15.78	14.98	11.28	18.04	14.76	0.818182	-0.289506	0.191288	0.781453
chr1	36320899	36323801	SH3D21	22.66	18.12	17.02	20.8	11.62	20.88	10.99	11.7	17.36	17	15.78	14.98	11.28	18.04	14.76	0.818182	-0.289506	0.191288	0.781453
chr1	36341761	36341983	STK40	90.62	95.29	93.5	94.06	91.89	95.24	90.48	96.43	87.8	89.77	93.62	80.46	93.75	93.07	89.4	0.960567	-0.0580418	0.328461	0.798085
chr1	36385488	36386272	STK40	0	0.18	0.91	0.47	0.71	0.42	1.71	1.93	0	3.67	1.14	1.48	1.62	0.45	1.98	4.4	2.1375	0.0717094	0.781453
chr1	36397610	36398002	LSM10	0.79	0.57	1.37	0	3.68	1.09	1.73	0	1.61	1.53	0.31	1.01	1.99	1.28	1.21	0.945312	-0.0811375	0.924908	0.977059
chr1	36450195	36450723	OSCP1	3.57	8.57	1.75	5.1	5.25	6.21	1.52	6.7	11.68	6.83	6.35	3.92	7.8	4.85	6.22	1.28247	0.35893	0.357358	0.798085
chr1	36463813	36464530	MRPS15	0.83	0.47	0.96	1.62	1.66	0	0.85	0.81	0.49	0.79	0.43	3.37	0.95	1.11	1.39	1.25225	0.324525	0.71752	0.911368
chr1	37032776	37035023	GRIK3	2.42	2.85	9.65	6.33	2.12	5.76	7.76	4.7	5.36	2.35	8.66	3.45	7.45	4.67	5.48	1.17345	0.230754	0.714904	0.910644
chr1	37474122	37474620	ZC3H12A	1.5	1.2	0	0.53	0	1.45	0.43	1.13	2.68	0.69	2.31	1.77	1.05	0.65	1.46	2.24615	1.16746	0.13663	0.781453
chr1	37474122	37474620	ZC3H12A-DT	1.5	1.2	0	0.53	0	1.45	0.43	1.13	2.68	0.69	2.31	1.77	1.05	0.65	1.46	2.24615	1.16746	0.13663	0.781453
chr1	37514311	37514964	MEAF6	2.34	0.72	0.51	1.82	1.29	0.78	0.23	0.89	1.58	1.38	0.69	1.54	0.63	1.34	1.06	0.791045	-0.338168	0.525506	0.849482
chr1	37554005	37554222	SNIP1	1.01	1.39	1.3	0.92	0.36	1.01	1.77	0.68	2.42	1.66	0	0.65	1.01	1	0.83	0.83	-0.268817	0.690476	0.905187
chr1	37556851	37557118	DNALI1	51.85	54	34.29	40.46	52.67	46.97	46.5	50	58.51	47	49.06	39.18	50.88	46.65	46.53	0.997428	-0.00371539	0.979718	0.993881
chr1	37595827	37596139	GNL2	0.55	1.12	1.65	0	0.38	0.41	1.22	3.49	0	0	1.64	0.7	0	0.74	0.58	0.783784	-0.351472	0.760262	0.926497
chr1	37634005	37635192	RSPO1	4.68	4.67	2.95	2.29	4.04	9.39	3.61	8.19	7.54	8.9	6.57	2.13	6.05	3.73	5.91	1.58445	0.663982	0.220236	0.781453
chr1	37690370	37690607	C1orf109	0.56	3.75	0	0	1.27	1.78	0	3.2	0	0	0	0	0	1.12	0	0	#NAME?	0.185414	0.781453
chr1	37691623	37692914	C1orf109	0.72	1.63	0.66	3.49	0.4	2.86	0.42	3.02	1.57	4.12	0	4.46	0.67	1.38	2.31	1.67391	0.743225	0.504158	0.843528
chr1	37691623	37692914	CDCA8	0.72	1.63	0.66	3.49	0.4	2.86	0.42	3.02	1.57	4.12	0	4.46	0.67	1.38	2.31	1.67391	0.743225	0.504158	0.843528
chr1	37752518	37753223	EPHA10	1.71	2.41	2.34	3.36	2.13	7.05	1.04	4.93	2.12	5.59	3.01	3.64	1.87	2.39	3.53	1.47699	0.562657	0.244795	0.782994
chr1	37753621	37754340	EPHA10	5.34	5.17	6.2	3.92	8.84	10.18	6.12	11.76	10.46	9.92	5.33	5.61	9.15	5.89	7.5	1.27334	0.348623	0.310248	0.796733
chr1	37761407	37762069	EPHA10	56.45	58.96	58.85	62.2	69.38	76.78	56.32	72.4	73.79	68.5	70.49	46.46	55.88	61.17	60.33	0.986268	-0.0199484	0.89732	0.969163
chr1	37764166	37765216	EPHA10	13.45	11.67	11.88	13.54	10.81	37.78	11.99	19.83	19.37	17.24	16.23	20.81	16.2	12.27	17.62	1.43602	0.522079	0.00930785	0.781453
chr1	37793423	37794755	MANEAL	5.23	2.32	4.81	3.48	2.83	4.01	3.49	1.94	6.08	3.21	5.15	5.18	3.13	3.73	4.17	1.11796	0.160871	0.6068	0.874918
chr1	37807736	37808730	YRDC	1.31	0.94	1.16	1	0.69	4.74	1.49	1.4	0.56	0.83	0.59	1.34	0.67	1.02	0.86	0.843137	-0.246161	0.448536	0.820415
chr1	37807736	37808730	C1orf122	1.31	0.94	1.16	1	0.69	4.74	1.49	1.4	0.56	0.83	0.59	1.34	0.67	1.02	0.86	0.843137	-0.246161	0.448536	0.820415
chr1	37859478	37860327	MTF1	0.79	0	0.83	0.29	1.54	0.83	0.81	2	1.77	0.52	0.63	0	0	0.69	0.29	0.42029	-1.25054	0.241441	0.782732
chr1	37931564	37932049	INPP5B	0.21	1.03	0	1.24	0.93	0.32	1.04	1.05	0	2.19	0.56	1.26	0.34	0.68	1.09	1.60294	0.680721	0.439124	0.816966
chr1	37989560	37990097	SF3A3	1.4	0	1.42	2.82	3.83	0.64	0	1.36	1.54	2.91	2.78	2.31	2.23	1.89	2.56	1.3545	0.437757	0.378122	0.800972
chr1	38005167	38005699	FHL3	2.3	1.09	1.19	0.56	1.3	0.37	1.45	1.52	0.95	0.51	4.36	0	1.26	1.29	1.53	1.18605	0.246161	0.823493	0.946657
chr1	38012410	38013055	UTP11	1.4	1.74	2.8	1.62	1.42	3.64	4.9	0.69	1.42	1.51	7.14	2.35	0.61	1.8	2.9	1.61111	0.688056	0.505789	0.843528
chr1	38044430	38047970	POU3F1	3.73	3.42	3.55	4.52	3.63	9.24	4.74	6.35	6.73	4.99	7.41	5.95	3.41	3.77	5.44	1.44297	0.529042	0.139132	0.781453
chr1	38044430	38047970	MIR3659HG	3.73	3.42	3.55	4.52	3.63	9.24	4.74	6.35	6.73	4.99	7.41	5.95	3.41	3.77	5.44	1.44297	0.529042	0.139132	0.781453
chr1	38708707	38709268	HSPA5P1	93.5	92.99	96.4	92.45	94.29	97.81	96.12	97.44	93.22	85.55	82.2	92.02	97.59	93.93	89.34	0.951134	-0.0722795	0.274195	0.78766
chr1	38859143	38860049	RRAGC	1.09	0.71	1.09	1.6	2.17	0.97	1.68	2.34	2.75	1.98	0.76	2.34	0.98	1.33	1.51	1.13534	0.183122	0.704893	0.906302
chr1	38872807	38873677	MYCBP	1.28	1.41	3.33	0.97	1.41	1.01	0.7	1.08	0.25	0.85	1.48	2.11	2.67	1.68	1.78	1.05952	0.0834163	0.870303	0.96171
chr1	38990983	38991599	AKIRIN1	0.55	0.68	0.67	0.6	0.26	3.56	0.8	2.32	1.35	5.08	3.17	2.61	0	0.55	2.71	4.92727	2.30079	0.130756	0.781453
chr1	39104993	39106187	MACF1	1.86	2.3	4.63	2.07	1.61	5.14	2.12	1.31	4.18	3.42	5.66	1.96	1.17	2.49	3.05	1.2249	0.292664	0.642204	0.889375
chr1	39408346	39409567	MACF1	1.16	1.89	1.65	2.04	2.94	3.47	2.33	1.19	0.52	1.74	3.51	2.43	1.6	1.94	2.32	1.19588	0.258068	0.494559	0.839869
chr1	39490752	39492465	BMP8A	4.61	7.97	4.2	4.14	7.95	7.84	4.1	16.25	9.69	5.9	9.69	4.71	5.17	5.77	6.37	1.10399	0.142722	0.695363	0.906202
chr1	39514693	39516096	OXCT2P1	6.69	11.37	7.79	6.14	5.66	5.79	3.58	14.43	8.44	8.2	7.77	3.67	7.63	7.53	6.82	0.90571	-0.142879	0.643285	0.889512
chr1	39514693	39516096	BMP8A	6.69	11.37	7.79	6.14	5.66	5.79	3.58	14.43	8.44	8.2	7.77	3.67	7.63	7.53	6.82	0.90571	-0.142879	0.643285	0.889512
chr1	39575645	39576995	PABPC4	1.54	0.84	1.03	1.85	1	1.36	0.7	1.85	0.93	1.04	2.4	0.98	1.5	1.25	1.48	1.184	0.243669	0.574061	0.865419
chr1	39639338	39640035	HEYL	4.76	2.91	3.07	1.82	3.85	5.78	1.62	4.38	11.15	4.95	10.9	8.49	5.76	3.28	7.53	2.29573	1.19895	0.0452312	0.781453
chr1	39671550	39672415	NT5C1A	1.34	0.85	2.19	2.62	0.54	5.37	3.01	4.19	7.78	2.15	2.86	2.79	0.27	1.51	2.02	1.33775	0.419806	0.509279	0.844335
chr1	39683759	39684341	HPCAL4	17.68	8.15	8.57	16.74	10.14	21.52	21.51	28.26	43.51	29.63	12.41	12.82	15.79	12.26	17.66	1.44046	0.526527	0.293499	0.791281
chr1	39691258	39692842	HPCAL4	2.63	8.75	6.33	4.8	4.07	10.08	6.09	18.66	14.84	7.2	12.91	5.02	4.03	5.32	7.29	1.3703	0.454493	0.42259	0.811928
chr1	39738640	39739067	PPIE	0.6	0	1.27	0.58	0	1.51	2.33	1.97	1.02	1.56	0	1.29	0.76	0.49	0.9	1.83674	0.877143	0.363206	0.798085
chr1	39770095	39771518	OXCT2	6.59	5.45	1.69	6.39	8.83	11.64	5.88	14.25	13.39	9.51	10.66	19.42	6.56	5.79	11.54	1.99309	0.995008	0.12688	0.781453
chr1	39770095	39771518	BMP8B	6.59	5.45	1.69	6.39	8.83	11.64	5.88	14.25	13.39	9.51	10.66	19.42	6.56	5.79	11.54	1.99309	0.995008	0.12688	0.781453
chr1	39788011	39789500	BMP8B	3.14	4.56	3.4	5.78	3.55	9.86	3.38	8.33	11.85	7.83	9.57	6.98	6.18	4.09	7.64	1.86797	0.901472	0.00801661	0.781453
chr1	39883269	39883616	TRIT1	1.72	1.72	0.61	0	2.19	0.67	1.96	0.93	0	3.6	2.1	1.02	1.86	1.25	2.14	1.712	0.775683	0.231709	0.781453
chr1	39900923	39902541	MYCL	1.45	1.66	3.34	1.62	1.84	2.44	1.79	0.63	3.05	1.53	2.95	1.92	1.93	1.98	2.08	1.05051	0.071083	0.833211	0.949471
chr1	39954815	39955694	MFSD2A	2.26	4	3.97	2.5	2.45	3.95	3.67	2.66	1.93	1.71	2.82	0.7	2.96	3.04	2.05	0.674342	-0.568448	0.18442	0.781453
chr1	40039739	40041031	CAP1	1.58	1.08	1.71	2.2	1.43	0	0.8	1.87	2.01	1.32	1.25	1.27	0.56	1.6	1.1	0.6875	-0.540568	0.0937893	0.781453
chr1	40096994	40097456	PPT1	2.65	0.32	0.98	1.35	1.82	1.46	1.52	0.8	0.78	1.07	0	1.23	0	1.42	0.58	0.408451	-1.29177	0.14332	0.781453
chr1	40132836	40133537	OAZ1P1	63.55	60.88	79.6	82.37	78.57	78.85	75.45	86.39	78.73	72.38	75	78.95	84.81	72.99	77.78	1.06563	0.0916998	0.39221	0.805073
chr1	40161241	40161940	RLF	0.86	1.44	2.71	1.53	2.45	1.26	1.86	0	2.26	1.83	2.17	0.65	0.66	1.8	1.33	0.738889	-0.43657	0.399681	0.807532
chr1	40258124	40258338	ZMPSTE24	0	0.4	1.47	0.67	0	1.68	1.29	0	2.04	3.23	1.2	0	2	0.51	1.61	3.15686	1.65849	0.207993	0.781453
chr1	40303514	40304199	COL9A2	95	91.57	88.52	89.3	93.59	85.89	93.69	95.22	95.64	96.7	88.12	93.75	91.22	91.6	92.45	1.00928	0.013325	0.713527	0.909891
chr1	40315332	40315773	COL9A2	2.66	1.96	3.14	1.12	0.72	4.23	1.35	6.67	3.03	0	2.44	3.21	0	1.92	1.41	0.734375	-0.445411	0.615971	0.878951
chr1	40316007	40316284	COL9A2	3.38	3.12	5.26	1.27	3.26	9.09	2.29	0	4.11	0	1.89	5.36	3.17	3.26	2.6	0.797546	-0.32636	0.63524	0.887889
chr1	40316548	40317473	COL9A2	4.3	3.48	4.82	1.89	1.79	6.22	3.3	6.72	4.79	3.56	7.83	8.02	5.39	3.26	6.2	1.90184	0.927396	0.0628	0.781453
chr1	40373712	40374350	SMAP2	2.22	1.42	0.53	1.03	2.25	1.95	0.67	1.08	1.28	2.58	0	2.36	1.57	1.49	1.63	1.09396	0.12956	0.846459	0.954197
chr1	40449933	40450400	ZFP69B	0.84	0	3.39	0.82	2	0.96	0.68	1.41	0	1.72	2.01	11.43	1.53	1.41	4.17	2.95745	1.56435	0.340628	0.798085
chr1	40477112	40477715	ZFP69	1.34	1.4	2.99	1.79	1.96	0.96	1.94	2.52	3.83	1.49	2.49	2.49	0	1.9	1.62	0.852632	-0.230005	0.692089	0.905591
chr1	40508384	40509114	EXO5	2.78	1.08	1.02	1.81	2.22	2.9	1.43	6.13	2.71	2.56	1.83	0.84	0.89	1.78	1.53	0.859551	-0.218345	0.651707	0.891476
chr1	40508384	40509114	EXO5-DT	2.78	1.08	1.02	1.81	2.22	2.9	1.43	6.13	2.71	2.56	1.83	0.84	0.89	1.78	1.53	0.859551	-0.218345	0.651707	0.891476
chr1	40531488	40531767	ZNF684	0.54	1.08	1.81	2.33	2.07	3.06	0.74	1.59	2.08	0	2.18	0	1.55	1.57	0.93	0.592357	-0.755461	0.370599	0.798665
chr1	40654182	40654464	RIMS3	47.29	42.75	47.37	39.09	54.62	60	44.76	48.86	40.71	47.06	43.86	31.43	32.76	46.22	38.78	0.839031	-0.253204	0.169986	0.781453
chr1	40665439	40665816	RIMS3	0	0.81	1.32	1.2	0.65	0	0.25	1.6	0.55	1.72	1.32	0	2.54	0.8	1.4	1.75	0.807355	0.35725	0.798085
chr1	40691490	40692303	NFYC-AS1	0.24	1.13	0.39	1.47	0.81	0	1.27	0.28	1.85	1.24	0.76	1.68	0.48	0.81	1.04	1.28395	0.36059	0.529762	0.851195
chr1	40691490	40692303	RIMS3	0.24	1.13	0.39	1.47	0.81	0	1.27	0.28	1.85	1.24	0.76	1.68	0.48	0.81	1.04	1.28395	0.36059	0.529762	0.851195
chr1	40691490	40692303	NFYC	0.24	1.13	0.39	1.47	0.81	0	1.27	0.28	1.85	1.24	0.76	1.68	0.48	0.81	1.04	1.28395	0.36059	0.529762	0.851195
chr1	40783418	40784489	KCNQ4	1.27	1.85	1.54	1.13	2.03	4.48	2.75	4.91	4.61	2.15	3.33	2.06	0.47	1.56	2	1.28205	0.358454	0.517913	0.846738
chr1	40802247	40802726	KCNQ4	1.39	3.94	1.48	1.11	1.57	1.52	0.4	6.88	2.61	2.72	7.5	0	0.81	1.9	2.76	1.45263	0.538669	0.653412	0.892122
chr1	40818168	40818919	KCNQ4	1.7	6.27	2.27	9.6	4.56	6.01	7.17	2.7	2.48	0.71	6.72	1.36	1.3	4.88	2.52	0.516393	-0.953459	0.279818	0.788994
chr1	40819181	40819477	KCNQ4	58.24	60.62	43.33	57.69	68.29	66.1	59.52	92.59	63.24	68.04	56.67	62.82	60.53	57.63	62.02	1.07618	0.105914	0.385145	0.803378
chr1	40838059	40838764	KCNQ4	86.49	84.26	81.27	87.29	89.5	87.86	92.43	84.18	85.42	74.32	79.46	82.4	80.63	85.76	79.2	0.923507	-0.114805	0.0249351	0.781453
chr1	40861277	40862613	CITED4	2.29	4.21	1.38	4.02	1.51	10.82	2.15	3.49	7.9	2.52	3.19	1.37	1.5	2.68	2.14	0.798507	-0.324623	0.495072	0.839869
chr1	40979198	40980444	CTPS1	0.91	1.32	1.2	2.01	1.14	1.12	0.69	0.74	0.43	2.45	1.06	0.56	1.5	1.32	1.39	1.05303	0.0745465	0.870576	0.96171
chr1	41241285	41242655	SCMH1	1.2	0.34	1.78	2.56	1.56	1.7	2.07	0.69	1.76	1.51	0.81	1.91	1.22	1.49	1.36	0.912752	-0.131705	0.7801	0.933457
chr1	41361008	41362618	FOXO6	2.21	1.36	1.65	2.92	2.19	1.89	1.4	1.33	1.61	1.79	3.14	2.02	1.79	2.07	2.18	1.05314	0.0746972	0.785823	0.935416
chr1	41366304	41366870	FOXO6	2.67	0.83	1.58	2.13	2.35	0	2.06	0.45	1.26	2.96	0.93	5.17	2.39	1.91	2.86	1.49738	0.582442	0.370615	0.798665
chr1	41381581	41383465	FOXO6	3.94	2.3	5.33	3.48	3.25	12.84	3.53	6.48	8.99	5.1	8.66	4.88	4.6	3.66	5.81	1.58743	0.666695	0.107465	0.781453
chr1	41516117	41516372	HIVEP3	0.77	0.41	2.38	2.86	0	3.77	0.75	16.39	1.1	13.75	0	4.38	6.15	1.28	6.07	4.74219	2.24555	0.193475	0.781453
chr1	41661709	41662961	HIVEP3	1.96	1.17	1.46	1.96	2.83	2.33	2.54	1.4	2.3	2.68	3.74	2.25	1.91	1.88	2.64	1.40426	0.489805	0.168451	0.781453
chr1	41917969	41918332	HIVEP3	0.43	2.62	0.31	1.54	1.28	1.49	1.38	0	1.79	3.29	0.45	0.68	2.42	1.24	1.71	1.37903	0.463656	0.58058	0.867014
chr1	42035184	42036309	HIVEP3	0.51	0.31	1.54	0.57	0.28	1.33	0.32	0.91	0.34	1.54	2	1.91	0.67	0.64	1.53	2.39062	1.25739	0.0589766	0.781453
chr1	42334594	42335699	FOXJ3	1.02	1.68	2.04	1.36	1.35	0.45	1.73	1.59	1.22	1.5	0.44	1.53	0.99	1.49	1.11	0.744966	-0.424754	0.275234	0.78766
chr1	42380307	42381317	RIMKLA	2.06	0.95	2.03	0.74	0.72	1.73	1.51	1.43	1.94	2.53	1.79	3.39	1.79	1.3	2.38	1.83077	0.87245	0.0687701	0.781453
chr1	42456045	42456904	CCDC30	0.94	1.15	2.18	0.66	0	1.46	1.18	1.08	1.34	2.29	0	0.68	1.62	0.99	1.15	1.16162	0.216133	0.803088	0.939731
chr1	42456045	42456904	PPCS	0.94	1.15	2.18	0.66	0	1.46	1.18	1.08	1.34	2.29	0	0.68	1.62	0.99	1.15	1.16162	0.216133	0.803088	0.939731
chr1	42463126	42463829	CCDC30	1.3	4.12	2.81	5.57	4.29	2.9	6.32	6.81	9.13	12.4	4.92	2.27	3.32	3.62	5.73	1.58287	0.662546	0.43447	0.815718
chr1	42463126	42463829	PPCS	1.3	4.12	2.81	5.57	4.29	2.9	6.32	6.81	9.13	12.4	4.92	2.27	3.32	3.62	5.73	1.58287	0.662546	0.43447	0.815718
chr1	42658306	42658751	PPIH	2.86	0	3.64	0.5	1.54	1.6	1.45	1.02	0.76	2.86	0	1.43	0.45	1.71	1.19	0.695906	-0.523036	0.593384	0.870674
chr1	42681829	42683345	YBX1	1.23	1.04	1.88	0.6	0.59	0.62	1.13	1.5	0.2	0.47	0.85	0.89	1.29	1.07	0.88	0.82243	-0.282035	0.529452	0.851195
chr1	42738444	42738652	CLDN19	84.91	93.58	95.35	94.38	85.71	88.64	95.59	92.65	100	85.94	86.79	92.5	77.94	90.79	85.79	0.944928	-0.0817237	0.231864	0.781453
chr1	42766543	42767688	P3H1	0.51	0.87	0.62	1.11	1.03	0.42	1.46	1.48	0.93	1.38	1.66	0.27	1.59	0.83	1.23	1.48193	0.567475	0.316184	0.798085
chr1	42766543	42767688	C1orf50	0.51	0.87	0.62	1.11	1.03	0.42	1.46	1.48	0.93	1.38	1.66	0.27	1.59	0.83	1.23	1.48193	0.567475	0.316184	0.798085
chr1	42816903	42817419	SVBP	1.46	2.1	0.83	1.87	1.65	1.33	1.17	2.5	0.63	0.39	1.09	1.29	1.45	1.58	1.05	0.664557	-0.589535	0.143957	0.781453
chr1	42816903	42817419	ERMAP	1.46	2.1	0.83	1.87	1.65	1.33	1.17	2.5	0.63	0.39	1.09	1.29	1.45	1.58	1.05	0.664557	-0.589535	0.143957	0.781453
chr1	42846587	42846842	ZNF691	2.08	0	0.52	3.03	3.75	0	2.99	2.78	3.6	1.09	1.75	2.41	2.99	1.88	2.06	1.09574	0.131912	0.830736	0.948769
chr1	43147737	43148171	FAM183A	1.67	1.41	0.68	4.35	1.79	1.59	2.49	4.21	6.45	2.08	1.24	0	0	1.98	0.83	0.419192	-1.25432	0.196085	0.781453
chr1	43171832	43172381	EBNA1BP2	1.04	1.88	0.95	1.58	1.54	1.54	1.22	2.39	3.94	0.66	1.99	0.52	0	1.4	0.79	0.564286	-0.825502	0.256684	0.784343
chr1	43171832	43172381	CFAP57	1.04	1.88	0.95	1.58	1.54	1.54	1.22	2.39	3.94	0.66	1.99	0.52	0	1.4	0.79	0.564286	-0.825502	0.256684	0.784343
chr1	43272813	43273158	TMEM125	94.44	90.76	94.21	90.6	94.12	94.03	95.24	92.97	93.62	89.89	92.67	91.25	98.68	92.83	93.12	1.00312	0.00449995	0.895537	0.968319
chr1	43304851	43305209	TIE1	94.79	90.28	89	85.71	88.58	93.88	89.74	94.29	95.79	93.61	66.33	88.8	95.58	89.67	86.08	0.959964	-0.0589478	0.63551	0.887951
chr1	43358463	43359388	CDC20-DT	0.83	0.62	0.8	0.88	0.92	0.33	1.23	1.09	1.32	1.4	0.89	1.57	1.41	0.81	1.32	1.62963	0.704544	0.0348378	0.781453
chr1	43358463	43359388	CDC20	0.83	0.62	0.8	0.88	0.92	0.33	1.23	1.09	1.32	1.4	0.89	1.57	1.41	0.81	1.32	1.62963	0.704544	0.0348378	0.781453
chr1	43367143	43367402	ELOVL1	3.01	2.6	1.52	0.83	4.76	0	0	1.27	2.27	1	0.86	1.87	1.15	2.54	1.22	0.480315	-1.05795	0.123596	0.781453
chr1	43367875	43368466	ELOVL1	1.86	0.93	1.35	0.54	2.19	0.3	0.93	0.81	1.06	0.34	2.1	4.17	2.62	1.37	2.31	1.68613	0.753717	0.332982	0.798085
chr1	43389704	43390250	SZT2	0.61	0.91	0.86	1.18	1.09	3.09	1.84	1.64	0.6	2.8	1.52	2.12	0.68	0.93	1.78	1.91398	0.936574	0.15428	0.781453
chr1	43389704	43390250	MED8	0.61	0.91	0.86	1.18	1.09	3.09	1.84	1.64	0.6	2.8	1.52	2.12	0.68	0.93	1.78	1.91398	0.936574	0.15428	0.781453
chr1	43453589	43454143	HYI	0.58	1.27	2.3	2.38	0.93	0.42	1.01	0.87	0.43	1.59	3.37	0	0.19	1.49	1.29	0.865772	-0.207941	0.82295	0.946657
chr1	43453589	43454143	HYI-AS1	0.58	1.27	2.3	2.38	0.93	0.42	1.01	0.87	0.43	1.59	3.37	0	0.19	1.49	1.29	0.865772	-0.207941	0.82295	0.946657
chr1	43453589	43454143	SZT2	0.58	1.27	2.3	2.38	0.93	0.42	1.01	0.87	0.43	1.59	3.37	0	0.19	1.49	1.29	0.865772	-0.207941	0.82295	0.946657
chr1	43530758	43531829	PTPRF	1	0.74	0.72	1.6	0.85	1.88	0.99	1.89	0.29	2.86	1.17	0.7	0.4	0.98	1.28	1.30612	0.38529	0.630997	0.885455
chr1	43565615	43566167	PTPRF	0.55	9.98	2.6	5.96	3.27	11.22	4.35	13.54	12.61	7.79	10.99	7.69	8.38	4.47	8.71	1.94855	0.962398	0.0594545	0.781453
chr1	43591084	43591508	PTPRF	95.75	93.87	94.69	94.18	91.72	82.65	96.02	91.39	96.97	90.3	78.51	95.97	95.5	94.04	90.07	0.957784	-0.0622278	0.402389	0.807621
chr1	43597798	43598086	PTPRF	92.63	94.86	95	91.9	90.32	94.29	92.44	94.57	95.02	80	91.3	87.38	94.51	92.94	88.3	0.950075	-0.0738867	0.23617	0.78171
chr1	43605221	43605471	PTPRF	87.25	94.21	96.59	81.08	93.91	98.33	95.28	94.29	94.17	92.31	88.24	90.91	82.86	90.61	88.58	0.977596	-0.0326897	0.583656	0.867014
chr1	43649945	43650638	KDM4A	0.34	1.94	0.4	1.22	0.19	0.33	3.23	0.39	1.11	0.93	1.88	1.62	0.6	0.82	1.26	1.53659	0.619728	0.35749	0.798085
chr1	43706997	43708092	KDM4A-AS1	1.52	1.02	0.94	1.26	0.87	1.14	0.55	1.8	0.22	1.49	1.59	1.09	0	1.12	1.04	0.928571	-0.106916	0.846608	0.954197
chr1	43706997	43708092	ST3GAL3	1.52	1.02	0.94	1.26	0.87	1.14	0.55	1.8	0.22	1.49	1.59	1.09	0	1.12	1.04	0.928571	-0.106916	0.846608	0.954197
chr1	43933396	43933863	ARTN	3.26	3.25	2.04	5.56	5.04	1.18	3.03	4.55	16.39	4.23	11.76	6.02	1.7	3.83	5.93	1.5483	0.630688	0.406757	0.807621
chr1	43936085	43936751	ARTN	2.89	2.4	2.03	1.48	2.72	4.18	3.62	3.87	16.27	5.75	2.82	7.28	2.51	2.3	4.59	1.99565	0.99686	0.140837	0.781453
chr1	43946401	43947132	IPO13	0.7	1.12	0	2.24	0.82	0.61	1.62	1.42	1.77	0.71	2.11	1.23	1.37	0.98	1.35	1.37755	0.462106	0.442939	0.818372
chr1	43969737	43970442	DPH2	1.67	2	1.21	0.97	2.4	3.14	0.87	3.33	1.29	2.6	1.29	4.55	3.95	1.65	3.1	1.87879	0.909802	0.138619	0.781453
chr1	43974470	43975584	ATP6V0B	0.6	0.39	0.95	1.16	0.72	0.99	0.66	0.73	0.63	0.8	0.7	0.26	0	0.76	0.44	0.578947	-0.788497	0.212234	0.781453
chr1	43978963	43979950	B4GALT2	1.67	1.05	0.54	1.42	2.42	2.21	1.45	2.48	1.1	0.63	0.95	2.58	1.27	1.42	1.36	0.957746	-0.062285	0.910227	0.972519
chr1	43991478	43992100	CCDC24	0.32	0.65	1.17	2.08	1.17	1.37	1.76	0.63	0.64	1.46	1.03	0.87	0.68	1.08	1.01	0.935185	-0.0966763	0.848607	0.95478
chr1	44029957	44031353	SLC6A9	1.18	0.38	1.01	1.2	1.64	0.76	0.68	0.49	1.45	1.39	1.66	0.41	1.21	1.08	1.17	1.08333	0.115477	0.80855	0.941735
chr1	44103319	44103727	KRT8P47	49.4	92.65	86.02	90.91	77.21	86.67	89.26	85.51	92.75	50.98	85.71	61.7	87.07	79.24	71.36	0.900555	-0.151114	0.532714	0.852655
chr1	44103319	44103727	KLF17	49.4	92.65	86.02	90.91	77.21	86.67	89.26	85.51	92.75	50.98	85.71	61.7	87.07	79.24	71.36	0.900555	-0.151114	0.532714	0.852655
chr1	44354985	44355441	ERI3	0.39	2.37	1.23	1.21	0.33	0.93	0.47	1.06	0.5	4.35	3.66	3.86	1.18	1.11	3.26	2.93694	1.55431	0.046865	0.781453
chr1	44405469	44408375	RNF220	2.22	1.16	0.71	1.21	2.17	1.8	1.43	5.91	1.8	1.67	2.02	2.57	1.38	1.49	1.91	1.28188	0.35826	0.325868	0.798085
chr1	44417464	44418232	RNF220	1.01	0.61	0.72	1.06	1.25	1.81	4.76	1.24	2.04	3.21	16.38	0.73	1.12	0.93	5.36	5.76344	2.52693	0.318681	0.798085
chr1	44617067	44617613	RNF220	94.19	95.33	92.77	92.49	96.97	95.71	93.28	95.78	92	78.72	87.72	80.53	95.22	94.35	85.55	0.90673	-0.141255	0.0987351	0.781453
chr1	44631609	44632377	RNF220	2.33	1.86	1.13	1.35	2.36	2.26	1.13	2.93	2.86	2.25	1.43	1.63	0.99	1.81	1.57	0.867403	-0.205226	0.544285	0.856523
chr1	44654565	44655051	TMEM53	93.77	87.59	92.81	86.54	90.91	93.49	95.06	94.74	100	88.69	91.58	93.08	91.49	90.32	91.21	1.00985	0.0141467	0.616956	0.879817
chr1	44674098	44674912	TMEM53	3.6	2.07	0.83	1.99	2.34	4.01	3.22	2.95	2.73	1.98	8.16	1.01	3.13	2.17	3.57	1.64516	0.718229	0.449711	0.82069
chr1	44674098	44674912	ARMH1	3.6	2.07	0.83	1.99	2.34	4.01	3.22	2.95	2.73	1.98	8.16	1.01	3.13	2.17	3.57	1.64516	0.718229	0.449711	0.82069
chr1	44724033	44724886	ARMH1	59.69	55.62	63.25	70.16	45.5	71.26	61.05	66.87	65.56	75.53	78.69	53.82	59.01	58.84	66.76	1.1346	0.182186	0.326565	0.798085
chr1	44739651	44740073	KIF2C	0.61	0.68	2.04	1.09	0.83	0.97	0	3.23	1.82	0	2.67	2.38	0	1.05	1.26	1.2	0.263034	0.798671	0.938255
chr1	44775341	44776228	SNORD55	0.71	0.77	0.83	1.4	0.72	1.11	0.94	1.63	1.83	0.25	1.18	1.41	1.41	0.89	1.06	1.19101	0.252187	0.592067	0.869911
chr1	44775341	44776228	RPS8	0.71	0.77	0.83	1.4	0.72	1.11	0.94	1.63	1.83	0.25	1.18	1.41	1.41	0.89	1.06	1.19101	0.252187	0.592067	0.869911
chr1	44784188	44784680	BEST4	5.2	2.9	2.77	2.15	3.62	5.17	2.19	4.15	4.52	4.9	1.91	4.44	1.9	3.33	3.29	0.987988	-0.0174346	0.96784	0.989278
chr1	44786290	44786620	BEST4	0.72	3.43	2.33	1.64	2.61	0	1.9	6.44	0	0.75	0.84	1.56	1.36	2.15	1.13	0.525581	-0.928015	0.0923965	0.781453
chr1	44799862	44801111	PLK3	2.07	3.69	4.04	3.11	5.11	2.09	3.17	5.6	4.1	4.52	3.42	1.86	4.28	3.6	3.52	0.977778	-0.0324211	0.918014	0.974641
chr1	44806007	44806646	DYNLT4	95.27	94.32	93.87	94.23	89.89	89.57	90.07	93.93	94.22	82.89	93.91	83.28	93.05	93.52	88.28	0.943969	-0.0831886	0.180093	0.781453
chr1	44813093	44813956	BTBD19	34.2	36.74	46.8	37.53	40.33	45.45	39.87	43.29	40	35.55	34.15	36.5	40.96	39.12	36.79	0.94044	-0.0885922	0.402918	0.807621
chr1	44842871	44843487	PTCH2	2.1	0.44	1.87	0.58	1.56	2.18	1.94	3.59	3.51	3.69	3.03	2.82	1.64	1.31	2.8	2.13741	1.09586	0.0336807	0.781453
chr1	44986350	44986772	EIF2B3	0.6	0	0	0.56	0	0	2.08	0.79	0.8	0	1.31	0	0.88	0.23	0.55	2.3913	1.2578	0.426005	0.813361
chr1	45010553	45011350	HECTD3	0.68	0.7	2.17	0.82	0.23	0.47	1.29	1.56	1.32	0.87	2.15	1.55	0.38	0.92	1.24	1.34783	0.430634	0.55343	0.858174
chr1	45205667	45206716	ZSWIM5	0.97	1.12	0.69	1.8	1.5	0.98	0.88	1.56	1.29	1.2	0.74	1.21	0.45	1.22	0.9	0.737705	-0.438884	0.280519	0.788994
chr1	45303541	45304245	LINC01144	1.61	0.5	0.94	0.78	0.4	0	2.12	1.51	0.36	1.01	0.48	0.53	0	0.85	0.5	0.588235	-0.765535	0.289489	0.791092
chr1	45326747	45327629	HPDL	8.73	9.53	12.55	6.84	14.7	26.2	12.3	19.75	12.6	15.7	8.3	11.81	7.84	10.47	10.91	1.04202	0.0593899	0.853877	0.956801
chr1	45339892	45340311	TOE1	0.88	0.81	0.4	0.73	1.36	0.76	0.26	0	0.56	0.65	0.35	0.46	0.75	0.84	0.55	0.654762	-0.610957	0.162831	0.781453
chr1	45339892	45340311	MUTYH	0.88	0.81	0.4	0.73	1.36	0.76	0.26	0	0.56	0.65	0.35	0.46	0.75	0.84	0.55	0.654762	-0.610957	0.162831	0.781453
chr1	45490673	45491221	TESK2	1.23	0.68	0.31	1.1	1.41	2.4	0.97	1.46	0.69	1.69	4.65	0.95	1.39	0.95	2.17	2.28421	1.1917	0.242682	0.782895
chr1	45499914	45500377	MMACHC	0.56	0.56	1.11	0.73	0.38	0.88	0.5	1	1.14	0.74	0.9	0	0	0.67	0.41	0.61194	-0.708538	0.38545	0.803378
chr1	45499914	45500377	CCDC163	0.56	0.56	1.11	0.73	0.38	0.88	0.5	1	1.14	0.74	0.9	0	0	0.67	0.41	0.61194	-0.708538	0.38545	0.803378
chr1	45521491	45522131	PRDX1	1.56	2.06	0.64	0.36	1.4	0	0	3.24	0.53	0.84	1.26	0	0.58	1.2	0.67	0.558333	-0.840802	0.231246	0.781453
chr1	45550731	45551022	AKR1A1	0	0.51	4.13	1.16	1.41	2.7	2.22	1.15	0.86	2.44	0	1.85	0.41	1.44	1.18	0.819444	-0.287283	0.780276	0.933463
chr1	45583918	45584910	NASP	0.98	0.68	1.62	0.87	1.74	1.46	0.37	0.25	1.43	0.71	0.49	2.31	1.12	1.18	1.16	0.983051	-0.0246618	0.966139	0.989027
chr1	45622522	45623470	CCDC17	91.47	94.95	85.91	90.63	93.44	86.88	93.59	93.78	94.16	86.81	86.61	91.05	86.26	91.28	87.68	0.960561	-0.0580509	0.102577	0.781453
chr1	45686079	45687408	GPBP1L1	0.98	1.32	2.18	1.18	1.15	1.43	0.87	1.66	1.31	1.23	1.05	1.62	1.23	1.36	1.28	0.941176	-0.0874636	0.754703	0.924686
chr1	45750561	45750842	IPP	0.98	1.31	0.39	0	0.99	1.57	0	0.45	2.22	1.47	1.16	1.42	0	0.73	1.01	1.38356	0.468387	0.531364	0.851878
chr1	45803427	45804148	MAST2	1.07	0.76	1.13	1.63	0.83	2.65	1.59	0.31	0.75	1.94	2.53	2.87	2.86	1.08	2.55	2.36111	1.23947	0.00183406	0.634758
chr1	46132454	46133457	PIK3R3	1.09	0.96	0.94	0.73	0.59	1.95	0.49	1.07	0.88	1.75	0.28	1.72	0.9	0.86	1.16	1.34884	0.431716	0.464449	0.828779
chr1	46132454	46133457	P3R3URF-PIK3R3	1.09	0.96	0.94	0.73	0.59	1.95	0.49	1.07	0.88	1.75	0.28	1.72	0.9	0.86	1.16	1.34884	0.431716	0.464449	0.828779
chr1	46167017	46167260	PIK3R3	0	2.7	2.13	2.21	1.2	0	3.15	1.94	2.17	1.28	3.59	0	0	1.65	1.22	0.739394	-0.435585	0.67693	0.899241
chr1	46167017	46167260	P3R3URF-PIK3R3	0	2.7	2.13	2.21	1.2	0	3.15	1.94	2.17	1.28	3.59	0	0	1.65	1.22	0.739394	-0.435585	0.67693	0.899241
chr1	46203149	46203586	POMGNT1	2.78	1.56	0.91	3.54	1.88	1.8	0.44	0.99	0.55	0.74	3.57	3.1	0.59	2.13	2	0.938967	-0.0908536	0.888009	0.966354
chr1	46203149	46203586	LURAP1	2.78	1.56	0.91	3.54	1.88	1.8	0.44	0.99	0.55	0.74	3.57	3.1	0.59	2.13	2	0.938967	-0.0908536	0.888009	0.966354
chr1	46247243	46247773	RAD54L	1.27	0.73	1	0.66	1.9	5.88	2.05	0.79	0.75	1.6	1.48	0.7	0.32	1.11	1.02	0.918919	-0.12199	0.827383	0.947633
chr1	46301753	46303364	LRRC41	3.17	3.12	1.56	3.11	0.61	1.69	1.03	3.15	3.22	3.23	2	4.29	1.11	2.31	2.66	1.15152	0.203533	0.707231	0.907551
chr1	46340667	46341164	NSUN4	0.69	0.33	2.59	3.23	1.43	0.47	0.48	0.53	0	2.14	0	3.85	1.13	1.65	1.78	1.07879	0.109411	0.902832	0.971011
chr1	46394052	46394619	FAAH	10.16	18.27	7.58	10.78	10.12	19.36	5.35	23.2	24.54	7.48	6.06	33.91	9.57	11.38	14.25	1.2522	0.324462	0.699031	0.906202
chr1	46489121	46491449	DMBX1	1.27	4.49	3.32	3.18	2.63	8.44	6.29	9.14	6.8	2.78	5.09	4.8	4.15	2.98	4.2	1.4094	0.495077	0.139066	0.781453
chr1	46532960	46533577	TMEM275	2.83	0.66	0.83	0.74	1.29	2.63	1.22	2.57	0.86	1.75	1.32	3.26	1.52	1.27	1.96	1.54331	0.626025	0.287508	0.790316
chr1	46543903	46544460	MKNK1-AS1	10.83	7.34	6.51	7.94	5.74	18.18	5.2	9.55	18.75	1.22	7.27	9.3	5.69	7.67	5.87	0.765319	-0.385867	0.396713	0.806754
chr1	46603943	46604507	MKNK1	1.41	0.51	0.77	0.89	2.11	0.8	1.17	1.29	0.68	0.99	1.44	1.36	1.41	1.14	1.3	1.14035	0.189478	0.614969	0.87834
chr1	46612908	46613295	MOB3C	92.75	94.02	86.84	93.53	92.65	92.7	95.65	94.88	93.94	93.51	90.71	83.72	96.43	91.96	91.09	0.990539	-0.0137143	0.787338	0.935416
chr1	46616344	46616905	MOB3C	1.88	2.16	1.17	0.41	2.89	0.78	0.46	1.89	3.64	1.14	2.47	2.2	4.04	1.7	2.46	1.44706	0.533124	0.342295	0.798085
chr1	46668002	46668723	ATPAF1	0.7	0.81	0.76	2.84	1.02	2.22	1.43	0.73	2.26	3.49	1.31	2.02	0.49	1.23	1.83	1.48781	0.573185	0.460042	0.825864
chr1	46718730	46719411	EFCAB14	1.1	2.71	1.47	1.29	0.29	0.53	0.64	0.58	2.56	1.65	0.38	0.66	1.48	1.37	1.04	0.759124	-0.397593	0.529554	0.851195
chr1	47023554	47023961	CYP4X1	4.69	5.86	3.92	8.09	4.65	12.44	1.22	22.92	1.59	12.41	7.14	4.41	0	5.44	5.99	1.1011	0.138949	0.850347	0.955647
chr1	47225308	47226055	TAL1	1.17	0.27	2.73	1.95	0.73	1.44	1.42	1.34	5.27	2.54	1.11	1.62	1.27	1.37	1.64	1.19708	0.25952	0.640707	0.889375
chr1	47230832	47232525	TAL1	1.63	1.73	1.71	1.47	1.47	0.91	1.16	1.17	3.34	2.12	1	3.8	1.73	1.6	2.16	1.35	0.432959	0.415119	0.809702
chr1	47314035	47314539	STIL	0.54	0.22	0.21	1.41	0.81	0.66	1.19	2.84	1.88	1.29	0	0.97	0.4	0.64	0.66	1.03125	0.0443941	0.943301	0.982432
chr1	47333739	47334754	CMPK1	0.7	0.93	0.79	0.58	0.69	0.91	0.61	1.67	3.34	0.49	0.19	0.33	0.92	0.74	0.48	0.648649	-0.62449	0.207568	0.781453
chr1	47416224	47417393	FOXE3	7.64	7.55	9.18	5.01	9.19	21.87	6.9	21.36	26.12	8.25	9.67	19.69	10.37	7.71	12	1.55642	0.638231	0.199179	0.781453
chr1	47416224	47417393	LINC01389	7.64	7.55	9.18	5.01	9.19	21.87	6.9	21.36	26.12	8.25	9.67	19.69	10.37	7.71	12	1.55642	0.638231	0.199179	0.781453
chr1	47433453	47433726	FOXD2-AS1	30.71	35.45	15.83	26.95	46.15	30.83	30.84	59.52	12.84	52.27	5.77	16.67	32	31.02	26.68	0.86009	-0.21744	0.717347	0.911368
chr1	47433453	47433726	LINC01389	30.71	35.45	15.83	26.95	46.15	30.83	30.84	59.52	12.84	52.27	5.77	16.67	32	31.02	26.68	0.86009	-0.21744	0.717347	0.911368
chr1	47433989	47434713	FOXD2-AS1	24.19	16.67	9.57	13.81	26.57	26.2	21.69	19.51	5.83	37.19	2.17	46.15	9.74	18.16	23.81	1.31112	0.390803	0.639328	0.889189
chr1	47433989	47434713	LINC01389	24.19	16.67	9.57	13.81	26.57	26.2	21.69	19.51	5.83	37.19	2.17	46.15	9.74	18.16	23.81	1.31112	0.390803	0.639328	0.889189
chr1	47437121	47439846	FOXD2	4.21	3.53	2.65	3.49	3.01	6.57	4.14	7.07	4.15	3.51	3.85	6.42	3.53	3.38	4.33	1.28106	0.357344	0.276588	0.788981
chr1	47437121	47439846	LINC01389	4.21	3.53	2.65	3.49	3.01	6.57	4.14	7.07	4.15	3.51	3.85	6.42	3.53	3.38	4.33	1.28106	0.357344	0.276588	0.788981
chr1	47984198	47984472	TRABD2B	0.89	0.48	6.3	2.91	1.96	8.15	5.23	7.85	4.57	5.33	4.07	0	1.98	2.51	2.85	1.13546	0.183274	0.836264	0.950653
chr1	47994140	47994389	TRABD2B	91.67	91.13	86.42	87.5	93.75	83.33	92.68	88.76	96.25	92.59	38.1	91.67	89.29	90.09	77.91	0.864802	-0.209558	0.427807	0.814706
chr1	47996459	47997929	TRABD2B	1.4	3.08	1.21	1.18	2.03	8.19	3.67	3.48	2.88	3.64	2.69	2.54	2.4	1.78	2.82	1.58427	0.663818	0.0573316	0.781453
chr1	48471632	48472399	SPATA6	3.4	0.98	2.99	2.35	1.71	0.91	2.59	1.01	2.41	2.59	3.2	14.52	1.35	2.29	5.42	2.36681	1.24295	0.383187	0.802076
chr1	48776519	48777138	BEND5	1.09	1.32	1.12	1.43	2.87	0.7	1.56	1.24	0.4	1.8	0.99	0	0.5	1.57	0.82	0.522293	-0.937069	0.189582	0.781453
chr1	48776519	48777138	AGBL4	1.09	1.32	1.12	1.43	2.87	0.7	1.56	1.24	0.4	1.8	0.99	0	0.5	1.57	0.82	0.522293	-0.937069	0.189582	0.781453
chr1	48898882	48899241	AGBL4	95.9	90.22	87.39	79.65	80	94.83	87.6	93.19	84.8	85.32	79.55	87.83	88.12	86.63	85.2	0.983493	-0.0240133	0.710666	0.908726
chr1	50023745	50024174	AGBL4	6.07	3.72	8.5	0.71	3.16	6.61	6.22	11.46	6.25	0	15.54	4.81	4.33	4.43	6.17	1.39278	0.477964	0.651308	0.891393
chr1	50047972	50048648	ELAVL4	1.98	13.02	2.42	5.26	5.85	16.24	7.17	26.04	21.98	3.85	11.21	5.32	8.65	5.71	7.26	1.27145	0.346479	0.566785	0.862299
chr1	50417325	50417754	DMRTA2	6.19	7.92	9.3	11.76	5.71	7.14	29.08	10.47	10.65	11.86	3.41	11.59	11.11	8.18	9.49	1.16015	0.214308	0.595126	0.870954
chr1	50418556	50425799	DMRTA2	6.1	5.52	5.46	8.47	5.69	19.83	13.96	13.67	11.05	7.89	13.58	5.76	5.23	6.25	8.12	1.2992	0.377624	0.4083	0.807621
chr1	50959775	50960398	FAF1	0.29	0.58	1.14	0.38	0	1.6	0.84	0.68	0	0	0.9	0	0	0.48	0.22	0.458333	-1.12553	0.421422	0.811888
chr1	50968090	50969833	CDKN2C	0.48	0.79	1.37	1.49	1.27	1.45	0.89	1.53	1	0.52	1.06	1.65	1.45	1.08	1.17	1.08333	0.115477	0.783985	0.934939
chr1	51330222	51330917	TTC39A	2.62	1.44	1.25	1.18	1.5	2.01	0.88	0	3.64	3.33	1.3	1.21	2.6	1.6	2.11	1.31875	0.399171	0.420875	0.811795
chr1	51330222	51330917	TTC39A-AS1	2.62	1.44	1.25	1.18	1.5	2.01	0.88	0	3.64	3.33	1.3	1.21	2.6	1.6	2.11	1.31875	0.399171	0.420875	0.811795
chr1	51344655	51345015	TTC39A	11.04	6.15	10.57	10.19	6.67	9.86	5.35	12.09	15.79	8.67	0.95	4.88	18.18	8.92	8.17	0.915919	-0.126708	0.855017	0.957117
chr1	51518705	51519224	EPS15-AS1	0.58	4.59	1	1.85	0.31	1.03	2.21	0.4	2.54	0.54	2.17	4.84	0.73	1.67	2.07	1.23952	0.309783	0.759186	0.926167
chr1	51518705	51519224	EPS15	0.58	4.59	1	1.85	0.31	1.03	2.21	0.4	2.54	0.54	2.17	4.84	0.73	1.67	2.07	1.23952	0.309783	0.759186	0.926167
chr1	51616902	51617376	OSBPL9	2.55	1.23	0.46	0	0.92	0.54	0.68	0.93	0	1.05	0.47	1.24	2.01	1.03	1.19	1.15534	0.208317	0.773964	0.932172
chr1	51729356	51730149	OSBPL9	0.74	0.92	1.76	1.6	0.31	1.11	2.16	1.28	0	0.89	1.9	0.82	0.4	1.07	1	0.934579	-0.0976115	0.883858	0.965292
chr1	51878506	51879267	NRDC	0.23	0.33	0.37	1.53	1.14	0.42	0.49	0.68	1.79	1.63	0	0.51	1.53	0.72	0.92	1.27778	0.353637	0.693192	0.906192
chr1	51990105	51990781	RAB3B	1.37	3.1	2.51	2.53	3.43	6.13	3.16	1.68	3.35	5.05	5.04	4.05	1.75	2.59	3.97	1.53282	0.616187	0.176083	0.781453
chr1	52032780	52033833	KTI12	0.7	3.78	0.6	3.51	2.08	2.95	2.46	4.71	3.5	3.24	2.34	0.77	1.8	2.13	2.04	0.957746	-0.062285	0.912535	0.973114
chr1	52032780	52033833	TXNDC12	0.7	3.78	0.6	3.51	2.08	2.95	2.46	4.71	3.5	3.24	2.34	0.77	1.8	2.13	2.04	0.957746	-0.062285	0.912535	0.973114
chr1	52055074	52055452	TXNDC12	1.63	1.27	0	1.17	0	0.48	0.64	0.42	0	0.62	0.56	2.76	1.28	0.81	1.3	1.60494	0.682518	0.457953	0.825169
chr1	52056108	52056624	BTF3L4	0.71	0.21	0.6	0.5	2.13	0.23	0.52	0.31	3.07	0.75	0.86	0.34	0.45	0.83	0.6	0.722892	-0.468148	0.547836	0.85723
chr1	52056108	52056624	TXNDC12	0.71	0.21	0.6	0.5	2.13	0.23	0.52	0.31	3.07	0.75	0.86	0.34	0.45	0.83	0.6	0.722892	-0.468148	0.547836	0.85723
chr1	52141728	52142832	ZFYVE9	2.06	2.03	0.74	0.97	1.15	1.11	1.06	1.88	1.72	2.06	1.34	2.01	2.55	1.39	1.99	1.43165	0.517684	0.149795	0.781453
chr1	52365731	52366388	CC2D1B	0.28	2.03	0.57	1.26	0.74	0.95	0.68	0	0.57	0.25	0	1.52	1.54	0.98	0.83	0.846939	-0.23967	0.781571	0.933954
chr1	52368467	52368856	PLA2G12AP1	4.02	2.47	1.35	11.89	6.67	10.14	1.84	0.86	1.41	18.79	12.79	4.27	1.75	5.28	9.4	1.7803	0.832123	0.392807	0.805126
chr1	52404195	52404633	ORC1	0	0.4	1.12	1.53	0	0	1.43	0	1.62	0.98	1.32	2.94	2.06	0.61	1.82	2.98361	1.57706	0.0650742	0.781453
chr1	52404195	52404633	PRPF38A	0	0.4	1.12	1.53	0	0	1.43	0	1.62	0.98	1.32	2.94	2.06	0.61	1.82	2.98361	1.57706	0.0650742	0.781453
chr1	52552586	52553927	TUT4	0.62	1.55	2.07	2.26	1.51	0.96	1.53	0.68	1.26	3.12	1.89	2.54	4.23	1.6	2.95	1.84375	0.882643	0.066942	0.781453
chr1	52602208	52602936	GPX7	0.87	0.77	1.07	1.13	1.52	1.35	1.24	2.02	1.45	1.14	0.56	3.54	0.76	1.07	1.5	1.40187	0.487352	0.582822	0.867014
chr1	52632957	52633631	SHISAL2A	1.93	3.02	2.03	1.2	0.84	5.29	2.2	2.78	2.91	4.29	1.89	2.66	2.89	1.8	2.93	1.62778	0.702904	0.122261	0.781453
chr1	52698016	52698508	COA7	0.67	0.96	1.38	1.41	1.85	1.37	1	1.28	1.63	0.78	0	2.36	0	1.25	0.78	0.624	-0.680382	0.474797	0.832174
chr1	52726351	52726756	ZYG11B	1.7	1.47	1.08	2.87	1.91	0.6	3.67	1.48	2.82	2.36	2.17	1.98	0	1.81	1.63	0.900552	-0.151119	0.787078	0.935416
chr1	52842622	52843505	ZYG11A	2.41	4.45	1.9	5.07	3.59	24.8	3.49	29.52	12.62	13.33	24.93	10.87	10	3.48	14.78	4.24713	2.08649	0.044682	0.781453
chr1	52920952	52921851	ECHDC2	23.74	25.87	28.25	27.07	16.99	26.2	26.06	29.93	27.96	29.24	30.3	23.73	15.69	24.38	24.74	1.01477	0.0211471	0.930645	0.979263
chr1	52927208	52927973	SCP2	2.61	0.85	0.77	0.59	1.06	1.23	2.8	3.77	3.35	3.21	0	2.64	0.93	1.18	1.7	1.44068	0.526748	0.562302	0.860796
chr1	53061992	53063302	PODN	3.85	3.36	5.51	4.3	6.71	6.21	3.24	4.25	2.2	5.08	3.65	3.89	5.66	4.75	4.57	0.962105	-0.0557337	0.826508	0.947281
chr1	53078432	53079011	PODN	94.86	90.86	89.58	94.67	95.95	89.8	96.06	94.09	93.81	95.83	92.99	92.7	95.04	93.18	94.14	1.0103	0.014788	0.536375	0.8536
chr1	53092716	53092970	SLC1A7	74.36	80	72.25	70.09	69.23	90.48	70.97	90.62	74.19	87.1	68.75	83.33	81.25	73.19	80.11	1.09455	0.130335	0.18577	0.781453
chr1	53196637	53197143	CPT2	2.94	0.75	0.97	1.09	1.92	1.48	2.05	1.46	4.11	0	1.45	1.53	0.4	1.53	0.84	0.54902	-0.865069	0.254982	0.783475
chr1	53238287	53238887	MAGOH-DT	6.99	7.2	2.64	1.81	2.82	3.69	0.74	6.9	3.62	5.07	1.36	0	1.28	4.29	1.93	0.449883	-1.15238	0.181334	0.781453
chr1	53238287	53238887	MAGOH	6.99	7.2	2.64	1.81	2.82	3.69	0.74	6.9	3.62	5.07	1.36	0	1.28	4.29	1.93	0.449883	-1.15238	0.181334	0.781453
chr1	53276625	53277173	LRP8	85.58	95.61	95.36	96.05	83.05	94.02	95.62	95.64	90.05	87.54	91.58	88.92	80.25	91.13	87.07	0.955448	-0.0657507	0.310685	0.796971
chr1	53283766	53284193	LRP8	93.9	91.08	93.83	88.12	87.14	94.55	92.66	95.38	85.29	52.63	86.49	85.19	92.96	90.81	79.32	0.873472	-0.195167	0.294835	0.791281
chr1	53326015	53328156	LRP8	0.74	1.18	2.79	1.48	1.15	0.75	1.23	1.35	0.99	0.67	1.22	1.47	1	1.47	1.09	0.741497	-0.431487	0.371613	0.799404
chr1	53438467	53439585	SLC25A3P1	94.31	93.2	95.98	90.81	95.24	92.56	93.29	88.05	87.03	81.58	88.6	86.64	90.91	93.91	86.93	0.925674	-0.111424	0.0304465	0.781453
chr1	53459518	53460555	DMRTB1	91.61	93.05	94.58	93.32	90.3	93.08	93.09	90.59	96.08	82.93	92.66	89.76	89.31	92.57	88.67	0.95787	-0.0620982	0.151661	0.781453
chr1	53737729	53739637	GLIS1	2.59	0.77	1.9	2.45	1.44	7.23	1.55	4.89	4.19	1.58	2.55	3.34	3.45	1.83	2.73	1.4918	0.577057	0.150657	0.781453
chr1	53838085	53838589	NDC1	0	1.31	1.36	5.42	0.93	0.86	1.37	2	0	0.68	0.26	2.15	0.46	1.8	0.89	0.494444	-1.01612	0.410644	0.807792
chr1	53889574	53889983	YIPF1	0.6	1.27	2.68	2.76	0.38	1.6	1.77	4.67	1.41	3.12	1.08	2.29	1.6	1.54	2.02	1.31169	0.391425	0.493441	0.839869
chr1	53945384	53946670	HSPB11	1.02	1.03	0.55	2.62	1.03	1.89	0.44	0.85	1.71	3.14	3.9	0.84	0.17	1.25	2.01	1.608	0.685267	0.473094	0.831429
chr1	53945384	53946670	LRRC42	1.02	1.03	0.55	2.62	1.03	1.89	0.44	0.85	1.71	3.14	3.9	0.84	0.17	1.25	2.01	1.608	0.685267	0.473094	0.831429
chr1	54052928	54053626	TMEM59	1.96	1.89	2.01	0.75	1.01	1.48	2.38	2.12	0.42	0.47	1.06	3.37	1.01	1.52	1.48	0.973684	-0.0384745	0.95005	0.983712
chr1	54052928	54053626	TCEANC2	1.96	1.89	2.01	0.75	1.01	1.48	2.38	2.12	0.42	0.47	1.06	3.37	1.01	1.52	1.48	0.973684	-0.0384745	0.95005	0.983712
chr1	54200148	54200586	MRPL37	0	0.28	1	1.63	0.97	0.8	1.25	0.75	4.35	2.76	0.94	0.62	1.01	0.78	1.33	1.70513	0.76988	0.367928	0.798085
chr1	54356317	54356660	SSBP3	13.16	46.32	3.36	4.21	12.75	12.22	8.33	5.88	12.82	30	5.61	9.26	6.06	15.96	12.73	0.797619	-0.326228	0.751236	0.922986
chr1	54390728	54390935	SSBP3	90.48	95	95.43	98.39	93.26	96.7	83	84.13	93.33	96.19	96.95	92.41	96.15	94.51	95.42	1.00963	0.0138253	0.598632	0.871708
chr1	54405180	54407327	SSBP3	1.77	0.74	1.59	0.35	1.03	1.03	1.01	1.35	1.08	1.81	0.73	0.9	0.54	1.1	1	0.909091	-0.137503	0.801126	0.938851
chr1	54715672	54716180	TTC4	0.66	0.69	3.24	0.64	0.56	2.82	1.08	0	2.59	0	0	2.65	0	1.16	0.66	0.568966	-0.813586	0.577661	0.866898
chr1	54715672	54716180	MROH7-TTC4	0.66	0.69	3.24	0.64	0.56	2.82	1.08	0	2.59	0	0	2.65	0	1.16	0.66	0.568966	-0.813586	0.577661	0.866898
chr1	54764410	54764696	PARS2	1.46	1.01	0.54	1.75	3.52	1.37	0.94	0.46	0	3.77	0.97	1.89	1.85	1.66	2.12	1.27711	0.352881	0.571694	0.864482
chr1	54781069	54781846	TTC22	91.25	89.54	87.37	85.6	87.15	86.68	90.67	69.74	60.87	83.26	89.2	86.16	70.9	88.18	82.38	0.934225	-0.098158	0.245707	0.782994
chr1	54800604	54801385	TTC22	29.38	26.87	15.45	25.71	15.98	27.43	21.95	26.6	27.98	22.54	19.27	17.8	19.16	22.68	19.69	0.868166	-0.203957	0.37677	0.800687
chr1	54805992	54806299	LEXM	94.27	95.38	96.3	92.98	93.66	90.11	93	86.89	91.54	94.26	87.27	93.33	69.02	94.52	85.97	0.909543	-0.136786	0.240775	0.782338
chr1	54886790	54887655	DHCR24-DT	0.97	0.63	1.15	1.59	1.54	3.01	1.13	1.05	1.63	0.98	1.62	1.06	0.27	1.18	0.98	0.830508	-0.267934	0.58157	0.867014
chr1	54886790	54887655	DHCR24	0.97	0.63	1.15	1.59	1.54	3.01	1.13	1.05	1.63	0.98	1.62	1.06	0.27	1.18	0.98	0.830508	-0.267934	0.58157	0.867014
chr1	54980414	54981173	TMEM61	8.12	11.35	11.18	8.3	9.94	20.98	3.02	14.36	19.3	14.29	7.31	13.76	5.71	9.78	10.27	1.0501	0.0705295	0.843065	0.952977
chr1	55039387	55040342	PCSK9	2.98	5.88	8.19	3.57	2.94	18.88	2.11	9.23	7.69	7.84	9.19	7.03	5.32	4.71	7.34	1.55839	0.640053	0.0834674	0.781453
chr1	55214792	55216035	USP24	0.68	1.87	1.47	1.5	1.65	0.57	2.1	0	0.38	3.56	1.8	1.22	1.27	1.43	1.96	1.37063	0.454838	0.41918	0.811377
chr1	56578429	56579444	PLPP3	0.52	0.96	2.34	1.6	0.25	2.23	1.53	2.58	0.6	0.97	2.67	2.54	1.11	1.13	1.82	1.61062	0.687615	0.285653	0.78965
chr1	56644990	56645564	PRKAA2	0.68	5.96	1.99	4.84	1.12	3.2	3.14	2.43	1.2	4.98	0.82	0.68	1.72	2.92	2.05	0.702055	-0.510344	0.569087	0.863389
chr1	57422291	57424965	DAB1	1.57	1.16	7.06	2.58	1.58	11.05	1.61	4.77	24.43	5.87	5.9	2.61	3.75	2.79	4.53	1.62366	0.699246	0.242718	0.782895
chr1	58249600	58250423	DAB1	1.27	0.98	2.24	1.5	1.45	5.4	1.95	3.49	4.76	1.22	1.08	0.81	0.64	1.49	0.94	0.630872	-0.664581	0.0639209	0.781453
chr1	58546249	58546905	OMA1	1.81	1.07	0.7	1.39	0.19	0.86	1.05	1.45	1.82	1.27	1.79	2.5	0.65	1.03	1.55	1.50485	0.589624	0.323191	0.798085
chr1	58546249	58546905	DAB1	1.81	1.07	0.7	1.39	0.19	0.86	1.05	1.45	1.82	1.27	1.79	2.5	0.65	1.03	1.55	1.50485	0.589624	0.323191	0.798085
chr1	58576085	58577623	TACSTD2	4.01	14.42	16.85	9.51	6.65	31.14	6.86	9.03	14.54	14.81	11.19	26.52	7.6	10.29	15.03	1.46064	0.546602	0.363911	0.798085
chr1	58781789	58785268	JUN	0.85	0.92	1	1.07	1.46	1.32	1.17	1.17	1.97	1.99	1.59	1.03	1.3	1.06	1.48	1.39623	0.481532	0.136575	0.781453
chr1	58781789	58785268	LINC01135	0.85	0.92	1	1.07	1.46	1.32	1.17	1.17	1.97	1.99	1.59	1.03	1.3	1.06	1.48	1.39623	0.481532	0.136575	0.781453
chr1	58814568	58814818	LINC01135	74.32	87.69	76.19	88.39	90.23	87.58	67.56	91.86	90.55	68.89	83.33	43.59	29.69	83.36	56.38	0.676344	-0.564171	0.108782	0.781453
chr1	58815279	58815522	LINC01135	0.99	1.55	2.4	4.85	0.56	13.59	1.31	2.6	1.35	0	1.16	0	2.11	2.07	0.82	0.396135	-1.33594	0.215861	0.781453
chr1	58816217	58816563	LINC01135	2.29	0.9	1.26	1.12	0.55	2.08	0.99	0.68	2.21	10	0.49	0	1.42	1.22	2.98	2.44262	1.28843	0.512749	0.845803
chr1	58903699	58904228	LINC02777	0.72	0.9	2.09	1.97	1.12	0.33	0.99	0.41	1.14	2.25	1.38	0.45	3.16	1.36	1.81	1.33088	0.412383	0.520907	0.848353
chr1	59296430	59297122	FGGY-DT	2.43	0.84	1.52	0.45	0.72	1.63	1.6	0.31	1.01	1.82	1.62	0.34	1.26	1.19	1.26	1.05882	0.0824628	0.892259	0.967572
chr1	59296430	59297122	FGGY	2.43	0.84	1.52	0.45	0.72	1.63	1.6	0.31	1.01	1.82	1.62	0.34	1.26	1.19	1.26	1.05882	0.0824628	0.892259	0.967572
chr1	59814415	59815376	HOOK1	0.74	0.75	0.68	1.58	1.15	0.42	0.6	4.42	4.54	1.2	15.56	1.83	0.67	0.98	4.82	4.91837	2.29818	0.363827	0.798085
chr1	59926600	59926911	CYP2J2	1.31	7.8	1.69	0.84	0	2.4	3.57	0.83	8.94	1.65	1.69	0	4.05	2.33	1.85	0.793991	-0.332805	0.777163	0.932761
chr1	60073643	60073868	C1orf87	21.15	7.57	8.05	11.4	7.75	18.03	5.32	16.18	15.89	23.24	7	8.11	11.76	11.18	12.53	1.12075	0.164466	0.777246	0.932761
chr1	61083081	61083750	NFIA	0.5	1.88	0.97	1.29	1.03	3.18	1.37	1.2	0.83	0.68	2.06	2.18	0.83	1.13	1.44	1.27434	0.349746	0.535734	0.853562
chr1	61724975	61725270	TM2D1	2.19	0	0.39	1.53	1.08	0	2	4.63	0	0	0	2.11	0.54	1.04	0.66	0.634615	-0.656046	0.575169	0.865638
chr1	61742155	61743146	PATJ	0.54	1.48	2.23	2.47	4.97	3.35	1.61	1.94	2.62	8.24	2.3	0.74	1.61	2.34	3.22	1.37607	0.460552	0.657841	0.8934
chr1	62194883	62195274	L1TD1	15.54	17.63	11.65	8.22	10.08	18.18	13.48	12.03	11.11	15.62	15.87	17.17	14.5	12.62	15.79	1.25119	0.3233	0.145545	0.781453
chr1	62318465	62319462	KANK4	4.42	5.03	6.38	6.27	5.35	3.82	6.53	11.21	7.63	10.58	10.89	5.73	6.4	5.49	8.4	1.53005	0.613584	0.118354	0.781453
chr1	62435980	62437996	USP1	0.77	0.86	0.41	0.87	1.05	1.2	0.4	0.85	0.74	1.04	0.99	0.91	1.44	0.79	1.09	1.37975	0.464404	0.100255	0.781453
chr1	62687709	62688678	DOCK7	0.65	1.34	0.78	0.31	1.34	1.46	1.44	0.71	1.45	1.18	1.49	2.15	1.97	0.88	1.7	1.93182	0.949959	0.0316164	0.781453
chr1	63316723	63324800	FOXD3-AS1	7.34	4.39	4.32	6.66	4.52	15.81	4.39	14.14	8.22	9.98	6.72	7.01	5.95	5.45	7.42	1.36147	0.445163	0.123537	0.781453
chr1	63316723	63324800	FOXD3	7.34	4.39	4.32	6.66	4.52	15.81	4.39	14.14	8.22	9.98	6.72	7.01	5.95	5.45	7.42	1.36147	0.445163	0.123537	0.781453
chr1	63316723	63324800	LINC00466	7.34	4.39	4.32	6.66	4.52	15.81	4.39	14.14	8.22	9.98	6.72	7.01	5.95	5.45	7.42	1.36147	0.445163	0.123537	0.781453
chr1	63367438	63368150	ALG6	1.55	0.58	1.26	2.45	1.23	0.76	0.87	0.94	1.68	0.96	0	1.25	1.62	1.41	0.96	0.680851	-0.554589	0.35729	0.798085
chr1	63593266	63594242	PGM1	0.76	0.52	0.66	1.49	0.98	0.7	0.85	1.37	1.18	0.52	0.99	1.08	0	0.88	0.65	0.738636	-0.437065	0.467361	0.830341
chr1	63773794	63775108	ROR1	0.88	0.35	2.45	0.86	0.52	7.13	0.66	10.99	2.91	2.99	3.98	2.51	2.48	1.01	2.99	2.9604	1.56579	0.00625074	0.781453
chr1	64469871	64470931	CACHD1	0.71	1.02	0.69	1.28	1.87	1.35	1.58	0.59	0.74	1.64	2.54	1.25	1.01	1.11	1.61	1.45045	0.536501	0.267276	0.784718
chr1	64505675	64505921	CACHD1	0.81	0	6.48	1.11	0	1.29	4	1.58	4.03	3.19	2.7	3.23	1.89	1.68	2.75	1.63691	0.710971	0.437195	0.816966
chr1	64744599	64745555	RAVER2	0.71	1.55	1.1	0.8	1	1.72	0.95	0	1.12	0.47	1.05	1.87	0.27	1.03	0.92	0.893204	-0.162938	0.777806	0.93304
chr1	64965772	64966931	JAK1	1.26	1.22	0.75	1.09	0.71	0.41	0.95	1.13	0.57	0.43	0.6	1.75	1.13	1.01	0.98	0.970297	-0.0435017	0.933284	0.979482
chr1	65002589	65003145	JAK1	2.19	0.75	0.8	1.28	1.41	0.75	1.25	1.76	4.62	1.97	0.53	0	1.63	1.29	1.03	0.79845	-0.324726	0.653104	0.892068
chr1	65066587	65068282	JAK1	1.64	0.91	1.16	0.81	1.67	0.68	1.02	0.84	3.72	1.58	0.75	1.74	0.9	1.24	1.24	1	0	0.98868	0.996226
chr1	65147358	65149215	AK4	1.41	1.51	1.23	1.37	1.4	2	1.74	1.37	0.84	1.28	2	2.26	2.59	1.38	2.03	1.47101	0.556811	0.100617	0.781453
chr1	65265728	65266166	DNAJC6	0.63	2.25	5.58	0.81	1.7	1.27	2.76	2.27	1.05	1.3	1.69	0	2.13	2.19	1.28	0.584475	-0.774787	0.400071	0.807578
chr1	65309333	65310063	DNAJC6	2.03	8.77	2.78	2.18	1.01	10.95	1.93	6.52	8.33	2.47	8.35	3.94	1.55	3.35	4.08	1.21791	0.284408	0.734536	0.917329
chr1	65420173	65421021	LEPROT	1.57	0.57	1.48	0.36	2.01	2.99	0.39	0.78	1.07	1.38	0.59	1.19	0.69	1.2	0.96	0.8	-0.321928	0.544385	0.856562
chr1	65420173	65421021	LEPR	1.57	0.57	1.48	0.36	2.01	2.99	0.39	0.78	1.07	1.38	0.59	1.19	0.69	1.2	0.96	0.8	-0.321928	0.544385	0.856562
chr1	65525318	65526128	LEPR	0.89	2.25	8.05	0.99	2.72	19.85	2.37	7.84	7.35	11.46	9.76	1.77	2.54	2.98	6.38	2.14094	1.09824	0.282063	0.788994
chr1	65792757	65793235	PDE4B	2.73	1.65	4.75	1.53	0.44	2.49	0.51	22.98	2.98	4.29	1.55	1.01	1.85	2.22	2.17	0.977477	-0.0328653	0.966361	0.989148
chr1	66533045	66533377	SGIP1	3.31	0.49	4.4	0.82	1.97	3.48	10.53	4.65	8.49	4.84	0.3	2.27	2.8	2.2	2.55	1.15909	0.212994	0.775773	0.932697
chr1	66752396	66752610	DYNLT5	0	1.72	10.87	1.41	0.72	4.79	2.16	8.43	2.25	3.16	9.48	7.53	0	2.94	5.04	1.71429	0.777608	0.498045	0.841161
chr1	66925197	66925426	MIER1	2.78	0	1.09	1.42	2.03	0	1.03	0	0	2.94	0	3.28	0	1.46	1.55	1.06164	0.0863001	0.93227	0.979362
chr1	66930000	66930800	MIER1	0.69	1.27	1.33	1.87	1.56	0.72	1.02	0.58	0.57	2.78	0.47	0	3.16	1.34	1.6	1.19403	0.255839	0.771824	0.931166
chr1	67053862	67054456	SLC35D1	0.7	1.04	1.67	0.28	0.59	1.54	0.36	0	1.88	1.12	1.43	0	0	0.86	0.64	0.744186	-0.426265	0.641238	0.889375
chr1	67134707	67135032	C1orf141	0	6.61	20.79	6.37	8.93	13.75	5.88	56.52	10.98	34.09	3.55	13.28	8.2	8.54	14.78	1.73068	0.791338	0.449884	0.820874
chr1	67429452	67431143	SERBP1	1.2	1.87	0.94	1.29	1.03	1.73	1.22	1.3	0.6	0	1.39	1.08	2.16	1.27	1.16	0.913386	-0.130703	0.831583	0.949149
chr1	67685230	67686587	GADD45A	1.27	1.16	0.94	2.1	1.4	0.5	1.9	1.59	0.5	0.82	2.88	2.3	1.67	1.37	1.92	1.40146	0.486931	0.321053	0.798085
chr1	67832688	67833768	GNG12	1.7	2.22	1.41	1	3.85	6.94	5.16	7.95	4.95	4.95	4.08	4.71	1.59	2.04	3.83	1.87745	0.908775	0.10348	0.781453
chr1	67832688	67833768	GNG12-AS1	1.7	2.22	1.41	1	3.85	6.94	5.16	7.95	4.95	4.95	4.08	4.71	1.59	2.04	3.83	1.87745	0.908775	0.10348	0.781453
chr1	68046960	68047322	DIRAS3	54.87	86.84	52.38	84.28	82.71	48.33	36.56	59.57	42.59	76.92	64.84	76.36	65.33	72.22	70.86	0.981169	-0.0274264	0.876776	0.962369
chr1	68046960	68047322	GNG12-AS1	54.87	86.84	52.38	84.28	82.71	48.33	36.56	59.57	42.59	76.92	64.84	76.36	65.33	72.22	70.86	0.981169	-0.0274264	0.876776	0.962369
chr1	68050553	68050790	DIRAS3	61.67	46.36	48.24	41.3	55.15	51.93	44.72	41.51	39.47	67.65	82.28	96.55	61.54	50.54	77	1.52355	0.607433	0.0344422	0.781453
chr1	68050553	68050790	GNG12-AS1	61.67	46.36	48.24	41.3	55.15	51.93	44.72	41.51	39.47	67.65	82.28	96.55	61.54	50.54	77	1.52355	0.607433	0.0344422	0.781453
chr1	68051571	68051791	GNG12-AS1	37.31	59.65	53.66	46.3	65.6	56.91	58.47	66.67	59.46	47.92	77.19	19.61	55.56	52.5	50.07	0.953714	-0.0683714	0.859331	0.958394
chr1	68163316	68163519	GNG12-AS1	96.06	93.79	95.76	97.25	86.71	94.4	91.26	90.77	94.18	93.24	84.62	86.21	100	93.91	91.02	0.969226	-0.045095	0.503943	0.843528
chr1	68163316	68163519	WLS	96.06	93.79	95.76	97.25	86.71	94.4	91.26	90.77	94.18	93.24	84.62	86.21	100	93.91	91.02	0.969226	-0.045095	0.503943	0.843528
chr1	68230925	68231945	WLS	0.67	1.39	2.3	2.27	2.54	3.23	3.79	3.45	5.27	4.96	1.96	4.88	1.27	1.83	3.27	1.78689	0.837447	0.238609	0.782034
chr1	68496600	68497323	DEPDC1	1.37	0	1.38	0.21	0.59	0.99	1.02	0.18	1.65	0.33	1.79	1.68	0	0.71	0.95	1.33803	0.420108	0.675331	0.898536
chr1	68496600	68497323	DEPDC1-AS1	1.37	0	1.38	0.21	0.59	0.99	1.02	0.18	1.65	0.33	1.79	1.68	0	0.71	0.95	1.33803	0.420108	0.675331	0.898536
chr1	69567284	69568812	LRRC7	1.66	2.74	1.33	0.55	0.52	6.28	8.6	4.29	1.2	1.06	4.41	13.04	2.3	1.36	5.2	3.82353	1.9349	0.25067	0.782994
chr1	69919360	69919587	PIN1P1	93.42	87.8	96.35	88.24	89.51	90.41	83.33	90.57	92.86	84.62	80.56	95.74	71.7	91.06	83.16	0.913244	-0.130928	0.213065	0.781453
chr1	69919360	69919587	LRRC7	93.42	87.8	96.35	88.24	89.51	90.41	83.33	90.57	92.86	84.62	80.56	95.74	71.7	91.06	83.16	0.913244	-0.130928	0.213065	0.781453
chr1	70205500	70205759	LRRC40	1.71	0	0.4	0.5	1.9	1.95	1.34	0	0	0	0	0	0	0.9	0	0	#NAME?	0.0761052	0.781453
chr1	70205500	70205759	SRSF11	1.71	0	0.4	0.5	1.9	1.95	1.34	0	0	0	0	0	0	0.9	0	0	#NAME?	0.0761052	0.781453
chr1	70354050	70355036	HHLA3	1.42	1.34	0.87	1.88	1.5	0.57	0.45	2.02	2	1.37	1.09	1.15	1.23	1.4	1.21	0.864286	-0.210419	0.316994	0.798085
chr1	70354050	70355036	ANKRD13C	1.42	1.34	0.87	1.88	1.5	0.57	0.45	2.02	2	1.37	1.09	1.15	1.23	1.4	1.21	0.864286	-0.210419	0.316994	0.798085
chr1	70410939	70411408	CTH	1.96	0.79	1.84	0.75	0.89	0.39	0.46	1.2	1.01	0.82	0.93	0	0.46	1.25	0.55	0.44	-1.18442	0.0817423	0.781453
chr1	71046541	71048121	ZRANB2-AS1	7.81	2.37	2.4	15.95	7.58	16.45	6.81	34	14.66	13.8	11.63	18.65	6.47	7.22	12.64	1.75069	0.807926	0.171314	0.781453
chr1	71046541	71048121	PTGER3	7.81	2.37	2.4	15.95	7.58	16.45	6.81	34	14.66	13.8	11.63	18.65	6.47	7.22	12.64	1.75069	0.807926	0.171314	0.781453
chr1	71080803	71081100	ZRANB2	0	3.45	1.35	0.76	0	1.04	0	3.12	0	3.33	3.23	2.38	0	1.11	2.23	2.00901	1.00648	0.303969	0.794555
chr1	74198142	74198351	FPGT	2.83	2.2	0	3.66	2.56	4.35	0	0	0	0	0.93	0	0	2.25	0.23	0.102222	-3.29022	0.0267026	0.781453
chr1	74198142	74198351	LRRIQ3	2.83	2.2	0	3.66	2.56	4.35	0	0	0	0	0.93	0	0	2.25	0.23	0.102222	-3.29022	0.0267026	0.781453
chr1	74198142	74198351	FPGT-TNNI3K	2.83	2.2	0	3.66	2.56	4.35	0	0	0	0	0.93	0	0	2.25	0.23	0.102222	-3.29022	0.0267026	0.781453
chr1	75131038	75131262	LHX8	10.29	6.49	24	9.15	2.61	16.67	4.55	16	14.29	19.23	12.96	2.94	9.68	10.51	11.2	1.06565	0.0917364	0.892677	0.967637
chr1	75134989	75135730	LHX8	0	3.1	4.96	2.44	1.41	20.81	3.19	13.96	6.02	9.92	6.86	3.36	1.14	2.38	5.32	2.23529	1.16046	0.233373	0.781453
chr1	75136313	75137124	LHX8	3.56	3.61	7.41	1.59	3.59	14.38	1.58	30.04	11.61	8.72	5.14	10.11	0	3.95	5.99	1.51646	0.600704	0.450458	0.821182
chr1	75614769	75615123	SLC44A5	1.77	1.7	0	1.52	0	10.26	2.69	10.47	4.11	3.77	1.82	1.64	2.94	1	2.54	2.54	1.34483	0.0523413	0.781453
chr1	75615693	75616680	SLC44A5	1.37	2.14	1.56	1.9	1.66	3.66	0.88	4.5	2.05	1.35	4.53	2.44	1.63	1.73	2.49	1.43931	0.525373	0.369787	0.798332
chr1	75724231	75725045	ACADM	1.77	1.99	2.27	0.84	2.67	0.51	0.87	1.07	2.16	3.06	1.15	1.6	0	1.91	1.45	0.759162	-0.39752	0.549473	0.857874
chr1	75796851	75797218	MSH4	93.1	98.31	95	90.65	85.71	89.11	86.54	90.91	90.11	87.9	85.62	76.06	83.15	92.55	83.18	0.898757	-0.153997	0.0289597	0.781453
chr1	76867426	76868849	ST6GALNAC5	1.08	0.47	2.19	0.57	2.07	29.44	0.88	1.68	2.39	2.53	3.77	1.27	0.89	1.28	2.11	1.64844	0.721099	0.31502	0.798085
chr1	77219311	77219567	PIGK	1.65	0	1.96	1.23	3.64	1.65	0.7	2.88	1.33	1.92	1.89	0.77	1.11	1.7	1.42	0.835294	-0.259644	0.691769	0.905591
chr1	77281688	77282539	AK5	1.44	1.81	1.34	0.53	1.27	2.79	1.44	2.4	1.53	1.86	1.7	0.75	1.23	1.28	1.39	1.08594	0.118942	0.753368	0.92393
chr1	77682532	77683733	ZZZ3	1.34	0.94	1.31	0.63	0.65	0.87	0	0.57	1.37	0.97	1.41	0	0.99	0.97	0.84	0.865979	-0.207596	0.71294	0.90977
chr1	77759158	77759965	USP33	0.51	0.83	4.66	1.17	1.57	0.8	1	1.57	1.26	1.18	0.65	2.1	2.16	1.75	1.52	0.868571	-0.203284	0.796416	0.938161
chr1	77811681	77811922	MIGA1	97.87	93.1	89.15	92.31	95.63	100	93.86	97.67	95.45	93.75	90.77	82.54	98.36	93.61	91.36	0.975964	-0.0351002	0.567718	0.862795
chr1	77888696	77888988	NEXN-AS1	2.3	0	1.66	0.82	4.87	3.73	1.85	0	2.91	0.61	0	0.68	0	1.93	0.32	0.165803	-2.59246	0.125643	0.781453
chr1	77888696	77888988	NEXN	2.3	0	1.66	0.82	4.87	3.73	1.85	0	2.91	0.61	0	0.68	0	1.93	0.32	0.165803	-2.59246	0.125643	0.781453
chr1	77978619	77978921	FUBP1	1.37	0	0.55	1.38	2.92	0	0	2.72	0.6	1.37	0.97	0	1.85	1.24	1.05	0.846774	-0.239951	0.764544	0.92898
chr1	77979079	77979597	FUBP1	0.62	0.51	0.6	1.5	1.08	2.02	0	0.66	1.2	0.66	0	0.56	1.38	0.86	0.65	0.755814	-0.403897	0.558173	0.858334
chr1	77979079	77979597	DNAJB4	0.62	0.51	0.6	1.5	1.08	2.02	0	0.66	1.2	0.66	0	0.56	1.38	0.86	0.65	0.755814	-0.403897	0.558173	0.858334
chr1	78045893	78046477	GIPC2	0.95	1.23	1.83	2.64	0.68	12.63	1.4	2.17	1.75	0	3.36	8.21	1.98	1.47	3.39	2.30612	1.20547	0.354961	0.798085
chr1	78490939	78491831	PTGFR	2.56	1.01	8.5	0.75	1.96	10.3	2.27	4.19	2.38	6.22	4.26	4.08	3.55	2.96	4.53	1.53041	0.613913	0.351782	0.798085
chr1	79006596	79006852	ADGRL4	33.97	12.64	32.71	16.83	13.49	24.71	20.82	51.96	21.95	39.31	33.33	30.15	19.51	21.93	30.58	1.39444	0.479683	0.211002	0.781453
chr1	81800313	81803363	ADGRL2	1.93	1.16	2.25	3.77	1.1	6.04	2.2	5.26	1.47	2.74	2.48	1.62	3.14	2.04	2.5	1.22549	0.293359	0.463456	0.828779
chr1	83860584	83861155	LINC01725	1.03	2.42	2.3	3.58	3.66	8.9	4.24	31.76	4.62	9.02	8.82	7.37	6.48	2.6	7.92	3.04615	1.60699	0.000415423	0.379979
chr1	83998540	83999549	TTLL7	0.87	1.64	2.67	1.36	1.45	2.24	1.58	0.78	1.93	4.12	2.41	1.31	2.16	1.6	2.5	1.5625	0.643856	0.235803	0.78171
chr1	84077463	84078578	PRKACB	1.18	1.33	1.6	1.33	0.84	2.1	1.48	0.89	0.73	1.51	0.33	1.74	1.49	1.26	1.27	1.00794	0.0114055	0.974745	0.99193
chr1	84298425	84299223	SAMD13	0.48	1.94	0.64	2.52	0.9	2.26	1.14	1.01	0.59	0.76	0.4	1.68	0.57	1.3	0.85	0.653846	-0.612977	0.396132	0.806544
chr1	84479249	84479667	RPF1	0.62	1.26	0	4.45	0.49	0.68	0.85	0.42	2.27	0	0.55	1.88	2.26	1.36	1.17	0.860294	-0.217098	0.847961	0.954651
chr1	84505661	84506808	GNG5	1.05	0.71	1.56	0.8	1.19	0.71	1	0.96	1.13	0.26	1.21	1.74	1.92	1.06	1.28	1.20755	0.272079	0.612736	0.877432
chr1	84505661	84506808	SPATA1	1.05	0.71	1.56	0.8	1.19	0.71	1	0.96	1.13	0.26	1.21	1.74	1.92	1.06	1.28	1.20755	0.272079	0.612736	0.877432
chr1	84574142	84574661	CTBS	0	1.82	1.7	2.17	1.86	2.27	2.7	1.18	2.09	2.13	0.51	3.55	1.26	1.51	1.86	1.23179	0.300754	0.661426	0.893917
chr1	84620638	84621093	LINC01461	0	2.27	0.37	0.45	0	3.23	1.96	1.72	9.24	0	0	2.27	0	0.62	0.57	0.919355	-0.121306	0.94549	0.982829
chr1	84689922	84690657	SSX2IP	0.95	0.76	2.07	1.21	0.86	0.76	2.28	0.51	1.47	10.33	1.12	0	1.78	1.17	3.31	2.82906	1.50032	0.434357	0.815718
chr1	84892676	84893504	LPAR3	1.89	2.07	2.48	1.08	3.1	13.5	6.22	4.6	3.2	4.39	3.04	0.56	3.26	2.12	2.81	1.32547	0.406506	0.474274	0.832063
chr1	84996902	84997752	MCOLN2	0.56	0	0.92	1.29	1.55	1.28	0.58	1.85	1.59	0.91	0.46	1.11	3.5	0.86	1.5	1.74419	0.802554	0.439274	0.817001
chr1	85047826	85048872	MCOLN3	1.82	1.35	1.66	2.36	2.19	7.55	2.26	4.86	3.34	4.13	2.34	5.85	1.51	1.88	3.46	1.84043	0.88004	0.200288	0.781453
chr1	85200135	85201967	SYDE2	1.5	0.85	1.33	0.89	1.23	1.94	0.91	1.27	0.75	1.52	1.62	2.91	1.44	1.16	1.87	1.61207	0.688913	0.130304	0.781453
chr1	85259018	85259841	C1orf52	0.45	1.08	1.56	1.81	0.64	1.4	1.51	1.53	0.38	0.44	1.34	1.14	0.99	1.11	0.98	0.882883	-0.179706	0.699057	0.906202
chr1	85276182	85276852	BCL10	0.88	0.94	1.6	0.73	1.57	1.71	0.37	0.88	0.36	1.1	2.81	0.93	0.33	1.14	1.29	1.13158	0.178337	0.805871	0.941023
chr1	85276182	85276852	BCL10-AS1	0.88	0.94	1.6	0.73	1.57	1.71	0.37	0.88	0.36	1.1	2.81	0.93	0.33	1.14	1.29	1.13158	0.178337	0.805871	0.941023
chr1	85464257	85465485	DDAH1	1.62	1.26	1.97	1.01	1.13	7.29	2.34	9.76	2.78	1.63	5	2.77	4.87	1.4	3.57	2.55	1.3505	0.0751201	0.781453
chr1	85576546	85577252	DDAH1	1.07	1.36	1.23	1.11	1.75	2.55	1.17	2.71	1.67	1.85	2.96	1.47	0.94	1.3	1.8	1.38461	0.469485	0.33158	0.798085
chr1	85580679	85581557	CCN1	1.74	1.05	0.78	3.09	2.85	11.86	1.46	2.83	2.45	2.14	4.76	3.5	1.73	1.9	3.03	1.59474	0.673319	0.226865	0.781453
chr1	85708358	85708570	ZNHIT6	1.52	0.53	1.75	1.64	0.76	3.21	2.69	1.04	1.7	0	40	0	1.29	1.24	10.32	8.32258	3.05703	0.42651	0.813949
chr1	86155595	86156219	COL24A1	1.08	2.3	1.27	0.96	0.59	3.09	0.66	2.44	7.59	0	3.16	0.65	0.8	1.24	1.15	0.927419	-0.108707	0.912543	0.973114
chr1	86156615	86157188	COL24A1	13.1	8.48	10	13.29	13.42	27.82	11.6	26.26	22.91	9.43	21.26	18	16.6	11.66	16.32	1.39966	0.485073	0.158668	0.781453
chr1	86395883	86396400	ODF2L	0.46	1.17	1.96	0.32	0	0.44	4.1	0.31	1.63	0.47	0.79	1.93	2.53	0.78	1.43	1.83333	0.874469	0.320473	0.798085
chr1	86552985	86553493	CDCA4P2	91	94.44	97.16	93.04	96.88	95.18	89.55	94.67	94.86	90.73	88.68	90.68	92.93	94.5	90.76	0.960423	-0.0582581	0.0370691	0.781453
chr1	86552985	86553493	CLCA4	91	94.44	97.16	93.04	96.88	95.18	89.55	94.67	94.86	90.73	88.68	90.68	92.93	94.5	90.76	0.960423	-0.0582581	0.0370691	0.781453
chr1	86704192	86705332	SH3GLB1	2.03	1.57	1.51	0.72	0.72	0.87	0.81	0.55	0.46	2.22	0	0.52	0.46	1.31	0.8	0.610687	-0.711495	0.400336	0.807578
chr1	86704192	86705332	CLCA4-AS1	2.03	1.57	1.51	0.72	0.72	0.87	0.81	0.55	0.46	2.22	0	0.52	0.46	1.31	0.8	0.610687	-0.711495	0.400336	0.807578
chr1	86914479	86915531	SELENOF	1.06	2.07	0	4.76	1.69	1.04	1.29	0.14	0.45	2.02	0.47	7.5	0.94	1.92	2.73	1.42188	0.507795	0.672407	0.897133
chr1	86914479	86915531	HS2ST1	1.06	2.07	0	4.76	1.69	1.04	1.29	0.14	0.45	2.02	0.47	7.5	0.94	1.92	2.73	1.42188	0.507795	0.672407	0.897133
chr1	87131860	87132832	LINC01140	9.13	12.53	7.14	8.85	6.83	12.17	4.77	7.62	8.33	10	9.32	7.66	0.78	8.9	6.94	0.779775	-0.35887	0.446962	0.820202
chr1	87151470	87151734	LINC01140	0	1.8	2.68	2.13	4.17	0	1.24	0	9.86	0	0.96	6.06	0	2.16	1.75	0.810185	-0.303677	0.813872	0.943176
chr1	87152009	87152303	LINC01140	0	1.33	12.82	2.27	0	0.93	0.56	1.59	6.76	7.27	2.67	8.47	0.9	3.28	4.83	1.47256	0.558327	0.625748	0.884344
chr1	87328119	87329459	LMO4	1.07	0.52	0.87	0.86	1.07	2.85	0.92	0.95	3.17	1.11	0.72	0.58	1.64	0.88	1.01	1.14773	0.19878	0.628876	0.884572
chr1	87331699	87332201	LMO4	0.92	1.44	1.75	1.51	1.11	2.11	0	1.66	3.33	0	0.95	0.81	1.42	1.35	0.79	0.585185	-0.773035	0.162868	0.781453
chr1	87335152	87335549	LMO4	2.34	2.18	1.84	1.55	1.59	0.58	1.88	1.86	0	1.15	1.61	0	1.69	1.9	1.11	0.584211	-0.775439	0.134436	0.781453
chr1	88683932	88685035	PKN2-AS1	0.68	1.6	0.86	1.34	1.38	1.36	1.26	1.04	1.7	1.24	0.64	0.53	1.44	1.17	0.96	0.820513	-0.285402	0.485028	0.835585
chr1	88683932	88685035	PKN2	0.68	1.6	0.86	1.34	1.38	1.36	1.26	1.04	1.7	1.24	0.64	0.53	1.44	1.17	0.96	0.820513	-0.285402	0.485028	0.835585
chr1	88891280	88891708	GTF2B	0	1.77	0.67	0.68	1.1	0	2.6	0.89	0	0.52	0.44	1.29	2.03	0.84	1.07	1.27381	0.34915	0.649511	0.890926
chr1	88992351	88992921	KYAT3	1.7	2.44	0.85	1.19	2.52	0.98	0.38	1.56	0.69	1.7	1.55	2	2.51	1.74	1.94	1.11494	0.15697	0.627793	0.884387
chr1	88992351	88992921	RBMXL1	1.7	2.44	0.85	1.19	2.52	0.98	0.38	1.56	0.69	1.7	1.55	2	2.51	1.74	1.94	1.11494	0.15697	0.627793	0.884387
chr1	89524251	89525427	LRRC8B	1.16	0.47	1.03	0.72	0.34	0.76	0.85	0.65	0.74	0.99	0.99	1.14	0.66	0.74	0.94	1.27027	0.345135	0.320558	0.798085
chr1	89632671	89633733	LRRC8C-DT	1.16	0.57	1.38	1.41	0.67	1.49	0.27	0.76	0.43	0.76	1.57	0.43	1.38	1.04	1.03	0.990385	-0.0139386	0.992833	0.99698
chr1	89632671	89633733	LRRC8C	1.16	0.57	1.38	1.41	0.67	1.49	0.27	0.76	0.43	0.76	1.57	0.43	1.38	1.04	1.03	0.990385	-0.0139386	0.992833	0.99698
chr1	89820630	89821928	LRRC8D	1.28	0.99	1.87	1.78	1.64	0.88	2.42	1.44	1.61	1.24	0.81	1.78	0.65	1.51	1.12	0.741722	-0.43105	0.246955	0.782994
chr1	89843280	89844047	LRRC8D	1.02	0.82	1.67	1.27	2.08	2.12	2.67	1.58	5.88	1.71	2.44	2.9	1.27	1.37	2.08	1.51825	0.602407	0.157955	0.781453
chr1	89994840	89995678	GEMIN8P4	2.95	1.48	0.71	0	1.3	1.19	2.14	0.4	0.89	4.03	1.17	2.07	0.75	1.29	2	1.55039	0.632629	0.448219	0.820202
chr1	89994840	89995678	ZNF326	2.95	1.48	0.71	0	1.3	1.19	2.14	0.4	0.89	4.03	1.17	2.07	0.75	1.29	2	1.55039	0.632629	0.448219	0.820202
chr1	90716540	90718983	BARHL2	5.77	4.71	6.9	3.87	3.79	12.14	13.3	10.73	8.81	5.25	14.06	9.76	7.74	5.01	9.2	1.83633	0.876823	0.105931	0.781453
chr1	90835422	90836334	LINC02609	10.48	2.13	6.85	6.01	5.79	22.06	14.79	29.36	19.57	13.2	12.08	8.41	8.54	6.25	10.56	1.6896	0.756682	0.049025	0.781453
chr1	90850692	90851833	LINC01763	1.05	1.92	1.5	0.69	1.18	6.86	4.35	7.42	1.79	0.57	3.59	1.92	1.4	1.27	1.87	1.47244	0.55821	0.424534	0.812975
chr1	90850692	90851833	LINC02609	1.05	1.92	1.5	0.69	1.18	6.86	4.35	7.42	1.79	0.57	3.59	1.92	1.4	1.27	1.87	1.47244	0.55821	0.424534	0.812975
chr1	90893565	90894006	PHKA1P1	94.51	92.2	94.81	95.43	92.69	91.45	94.86	96.63	97.76	89.88	50.83	79.8	88.53	93.93	77.26	0.822527	-0.281865	0.163873	0.781453
chr1	91021601	91022250	ZNF644	1.52	0.64	1.75	1.61	1.79	0.5	1.26	0.94	1.13	1.58	1.69	1.06	0.93	1.46	1.31	0.89726	-0.156402	0.619112	0.881187
chr1	91404319	91404833	HFM1	0.86	1.91	1.06	0	2.09	1.22	0.8	1.43	1.04	0	0	4.65	0.28	1.18	1.23	1.04237	0.0598716	0.969924	0.990127
chr1	91500706	91501442	CDC7	0.86	1.36	2.14	0.38	1.57	2.36	0.31	0.25	0.77	3.06	0.83	0.61	0.56	1.26	1.27	1.00794	0.0114055	0.996632	0.998376
chr1	91535466	91535887	WDR82P2	97.41	94.97	96.05	96.18	96.2	96.09	95.19	98.48	93.21	93.1	91.67	93.77	94	96.16	93.13	0.96849	-0.0461909	0.00375074	0.743641
chr1	91885356	91886528	TGFBR3	1.15	1.86	0.93	0.91	1.72	0.38	0.78	1.72	0.92	1.88	0.44	0.66	0.87	1.31	0.96	0.732824	-0.448461	0.390836	0.804826
chr1	91949161	91949429	BRDT	93.88	78.46	91.67	93.83	95.12	91.57	87.43	86.36	83.19	94.55	86.73	69.85	90.91	90.59	85.51	0.943923	-0.0832589	0.455529	0.824185
chr1	92029810	92030407	EPHX4	0	0	0.95	1.47	1.83	5.74	0.66	2.43	0.81	2.01	2.16	2.28	2.24	0.85	2.17	2.55294	1.35216	0.0231784	0.781453
chr1	92080262	92080923	BTBD8	1.13	1.49	1.1	2.67	2.31	2.78	0.37	2.22	0.7	0	0.79	0	0	1.74	0.2	0.114943	-3.12101	0.00545823	0.781453
chr1	92217881	92218125	C1orf146	98.59	90.74	95.52	100	93.64	96.7	95.48	99.1	97.62	100	85.87	100	84.72	95.7	92.65	0.96813	-0.0467273	0.541412	0.855311
chr1	92298616	92299369	RPAP2	1.84	0.32	1.45	2.65	1.12	1.85	0.21	1.39	1.11	1.03	1.42	3.72	0.52	1.48	1.67	1.12838	0.17425	0.817435	0.944906
chr1	92298616	92299369	GLMN	1.84	0.32	1.45	2.65	1.12	1.85	0.21	1.39	1.11	1.03	1.42	3.72	0.52	1.48	1.67	1.12838	0.17425	0.817435	0.944906
chr1	92480309	92487052	GFI1	27.96	21.78	32.26	23.06	20.03	21.26	17.73	32.13	26.94	40.15	23.02	24.68	19.38	25.02	26.81	1.07154	0.0996897	0.741837	0.919824
chr1	92831941	92832565	RPL5	2.21	3.03	0.63	2.02	2.58	1.67	0.62	0	1.69	1.6	0.67	0.55	2.08	2.09	1.23	0.588517	-0.764844	0.156747	0.781453
chr1	92960955	92962197	DIPK1A	1	0.78	1.08	1.8	1.04	2.07	1.59	1.05	0.79	1.43	0.93	1.69	0.87	1.14	1.23	1.07895	0.109624	0.743043	0.919965
chr1	93079001	93079475	MTF2	2.53	1.12	2.61	2.36	1.32	2.63	0.52	2.16	2.08	3.52	0.65	2.08	0.43	1.99	1.67	0.839196	-0.25292	0.705041	0.906377
chr1	93180115	93180914	TMED5	1.24	0.16	0.96	0.87	1.13	0.73	0.72	1.79	0.35	1.79	0.76	0.85	1.06	0.87	1.11	1.27586	0.351472	0.448787	0.82064
chr1	93180115	93180914	CCDC18	1.24	0.16	0.96	0.87	1.13	0.73	0.72	1.79	0.35	1.79	0.76	0.85	1.06	0.87	1.11	1.27586	0.351472	0.448787	0.82064
chr1	93345661	93346383	DR1	1.35	0.66	1.03	0.72	1.59	1.02	0.71	1.19	0.35	1.6	0	2.67	1.46	1.07	1.43	1.33645	0.418405	0.567149	0.862471
chr1	93345661	93346383	CCDC18-AS1	1.35	0.66	1.03	0.72	1.59	1.02	0.71	1.19	0.35	1.6	0	2.67	1.46	1.07	1.43	1.33645	0.418405	0.567149	0.862471
chr1	93447912	93448967	FNBP1L	1.17	0.61	0.31	2.42	1.34	3.06	1.2	1.04	0	1.11	1.3	2.36	0.86	1.17	1.41	1.20513	0.269186	0.643438	0.889512
chr1	93680765	93681948	BCAR3	4.04	2.48	2.44	7.95	3.25	10.36	4.21	4.71	4.89	1.57	6.49	2.28	4.82	4.03	3.79	0.940447	-0.0885815	0.879092	0.96339
chr1	93846288	93847530	MIR760	0.52	1.11	1.09	2.26	1.09	1.03	0.86	0.76	1.51	1.57	0.67	1.62	1.15	1.21	1.25	1.03306	0.0469213	0.917889	0.974557
chr1	93846288	93847530	BCAR3	0.52	1.11	1.09	2.26	1.09	1.03	0.86	0.76	1.51	1.57	0.67	1.62	1.15	1.21	1.25	1.03306	0.0469213	0.917889	0.974557
chr1	93878951	93879266	DNTTIP2	2.13	0	3.43	1.19	1.44	1.32	1.04	1.2	2.56	0.76	0	0	1.11	1.64	0.47	0.286585	-1.80296	0.114732	0.781453
chr1	93908813	93909911	GCLM	0.73	1.53	0.73	1.14	2.16	2.1	0.52	1.6	0.98	0.71	0.81	3.36	0.88	1.26	1.44	1.14286	0.192645	0.806305	0.941054
chr1	94237134	94237788	ARHGAP29	1.37	0.25	2.63	1.35	1.09	8.8	1.24	8.51	1.65	4.29	0.94	3.19	1.8	1.34	2.56	1.91045	0.933911	0.209588	0.781453
chr1	94247350	94247961	ARHGAP29-AS1	2.19	0.51	3.28	1.65	0.61	2.36	0.92	7.49	1.18	2.26	0	1.1	3.2	1.65	1.64	0.993939	-0.00877078	0.992934	0.99698
chr1	94247350	94247961	ARHGAP29	2.19	0.51	3.28	1.65	0.61	2.36	0.92	7.49	1.18	2.26	0	1.1	3.2	1.65	1.64	0.993939	-0.00877078	0.992934	0.99698
chr1	94417969	94418846	ABCD3	0.48	2.07	0.95	1.04	1.26	1.04	0.74	0.98	2.26	0.67	1.05	1.82	0.31	1.16	0.96	0.827586	-0.273019	0.650674	0.891036
chr1	94541281	94542083	F3	0.78	2.06	0.88	0.84	0.69	1.99	0.71	1.47	0.64	2.2	5.23	1.26	1.08	1.05	2.44	2.32381	1.21649	0.24515	0.782994
chr1	94820046	94820763	SLC44A3	2.29	0.21	1.01	1.81	0.28	13.78	1.17	2.88	2.58	1.51	12.63	1.22	2.33	1.12	4.42	3.94643	1.98055	0.316502	0.798085
chr1	94820046	94820763	SLC44A3-AS1	2.29	0.21	1.01	1.81	0.28	13.78	1.17	2.88	2.58	1.51	12.63	1.22	2.33	1.12	4.42	3.94643	1.98055	0.316502	0.798085
chr1	94926281	94927560	CNN3	1.39	1.48	1.31	0.86	0.87	5.63	1.48	1.01	5.23	2.3	3.47	1.29	1.23	1.18	2.07	1.75424	0.810844	0.189172	0.781453
chr1	94926281	94927560	CNN3-DT	1.39	1.48	1.31	0.86	0.87	5.63	1.48	1.01	5.23	2.3	3.47	1.29	1.23	1.18	2.07	1.75424	0.810844	0.189172	0.781453
chr1	95072695	95072995	ALG14	1.8	0.94	0.65	0.62	2.55	9.8	0.82	1.02	1.52	1.25	1.05	0	2.25	1.31	1.14	0.870229	-0.200533	0.778798	0.933137
chr1	95117194	95117575	TLCD4	0.4	0.83	1.89	1.72	2.03	2	1.26	0	0.71	3.37	0	0.63	7.34	1.37	2.84	2.07299	1.05172	0.449528	0.82069
chr1	95234120	95234586	RWDD3	0.51	0.78	0	0.52	2	0	1.54	2.39	2.44	0	0	1.04	1.79	0.76	0.71	0.934211	-0.0981797	0.924238	0.977059
chr1	95234120	95234586	TLCD4-RWDD3	0.51	0.78	0	0.52	2	0	1.54	2.39	2.44	0	0	1.04	1.79	0.76	0.71	0.934211	-0.0981797	0.924238	0.977059
chr1	96721546	96722263	PTBP2	1.14	0.71	1.66	1.38	0.49	1.81	1.59	0.41	1.93	1.07	0.58	0	1.41	1.08	0.76	0.703704	-0.506959	0.439364	0.817001
chr1	98045410	98046154	MIR137	1.83	1.41	1.52	1.8	1.7	6.05	2.06	9.52	2.87	2.42	3.64	1.56	2.22	1.65	2.46	1.49091	0.576192	0.158689	0.781453
chr1	98045410	98046154	MIR137HG	1.83	1.41	1.52	1.8	1.7	6.05	2.06	9.52	2.87	2.42	3.64	1.56	2.22	1.65	2.46	1.49091	0.576192	0.158689	0.781453
chr1	98661316	98662155	SNX7	2.16	3.89	3.34	1.82	1.4	3.6	1.96	1.81	2.05	6.27	1.72	3.77	6.28	2.52	4.51	1.78968	0.839704	0.170713	0.781453
chr1	99004376	99005028	PLPPR5	0.96	3.17	1.96	0.97	1.8	18.64	16.5	5.15	12.62	10.43	2.04	1.49	2.8	1.77	4.19	2.36723	1.2432	0.334737	0.798085
chr1	99004376	99005028	PLPPR5-AS1	0.96	3.17	1.96	0.97	1.8	18.64	16.5	5.15	12.62	10.43	2.04	1.49	2.8	1.77	4.19	2.36723	1.2432	0.334737	0.798085
chr1	99264426	99264779	PLPPR4	0	1.56	0.71	0.96	3.63	11.27	2.33	4	8.33	5.74	3.92	2.46	0	1.37	3.03	2.21168	1.14514	0.282662	0.788994
chr1	99849864	99850453	AGL	0.97	0.21	1.22	0.35	0.83	1.36	0.64	0	0.61	1.4	1.57	1.24	0	0.72	1.05	1.45833	0.54432	0.446119	0.820086
chr1	99969741	99970514	SLC35A3	0.88	1.08	1.75	1.52	0.85	2.9	1.66	1.26	2.46	1.92	2.75	1.99	0	1.22	1.67	1.36885	0.452966	0.508966	0.844335
chr1	100037926	100038848	MFSD14A	0.87	1.61	1.93	1.16	0.72	1.06	0.34	2	2.17	0.95	1.21	0.24	1.28	1.26	0.92	0.730159	-0.453717	0.338469	0.798085
chr1	100132574	100133198	SASS6	1.86	1.42	4.09	0.42	0.9	0.82	0.58	1.1	2.66	0.35	0.93	0	0	1.74	0.32	0.183908	-2.44294	0.0897978	0.781453
chr1	100132574	100133198	TRMT13	1.86	1.42	4.09	0.42	0.9	0.82	0.58	1.1	2.66	0.35	0.93	0	0	1.74	0.32	0.183908	-2.44294	0.0897978	0.781453
chr1	100213210	100213542	BRI3P1	94.35	83.86	95.61	95.02	95.24	96.71	94.92	97.2	98.22	96.43	93.98	85.91	97.13	92.82	93.36	1.00582	0.00836928	0.877827	0.962828
chr1	100213210	100213542	DBT	94.35	83.86	95.61	95.02	95.24	96.71	94.92	97.2	98.22	96.43	93.98	85.91	97.13	92.82	93.36	1.00582	0.00836928	0.877827	0.962828
chr1	100266076	100266443	RTCA-AS1	1.69	0	0.8	0.71	0.3	1.21	1.42	0.47	2.34	0.67	0.76	1.6	1.65	0.7	1.17	1.67143	0.741082	0.266527	0.784718
chr1	100266076	100266443	RTCA	1.69	0	0.8	0.71	0.3	1.21	1.42	0.47	2.34	0.67	0.76	1.6	1.65	0.7	1.17	1.67143	0.741082	0.266527	0.784718
chr1	100352153	100353343	CDC14A	0.74	0.33	0.75	2.53	1.49	1.33	0.54	2.29	1.29	1.21	0.53	1.04	2.49	1.17	1.32	1.1282	0.174029	0.800896	0.938753
chr1	100539012	100540329	GPR88	3.03	2.55	1.58	1.76	2.46	4.44	1.38	4.27	4.26	3.72	2.94	1.4	3.4	2.28	2.87	1.25877	0.332017	0.359778	0.798085
chr1	100895032	100895276	EXTL2	0	0	1.92	0.83	0.55	0	2.04	1.12	0.65	0	0.96	0.82	0	0.66	0.44	0.666667	-0.584962	0.638892	0.889162
chr1	100895993	100896252	SLC30A7	0.65	1.37	4.63	0	2.53	0.85	0.74	0.86	1.4	3.3	2.31	0.62	5.88	1.84	3.03	1.64674	0.719612	0.418291	0.811121
chr1	101025761	101026124	DPH5	0	0.87	1.45	2.08	1.86	1.28	1.19	2.27	0.84	0.99	1.15	0	1.16	1.25	0.82	0.656	-0.608232	0.391027	0.804826
chr1	101025761	101026124	DPH5-DT	0	0.87	1.45	2.08	1.86	1.28	1.19	2.27	0.84	0.99	1.15	0	1.16	1.25	0.82	0.656	-0.608232	0.391027	0.804826
chr1	101236229	101236512	S1PR1-DT	1.29	3.79	0.55	0	1.97	1.2	3.81	2.33	0.88	1.52	0.78	1.92	1.04	1.52	1.31	0.861842	-0.214505	0.782648	0.93423
chr1	101236889	101237189	S1PR1	0	0.54	1.2	3.57	1.48	0	1.77	0	0	0	0	0	1.43	1.36	0.36	0.264706	-1.91754	0.205065	0.781453
chr1	103525470	103526291	RNPC3-DT	0.95	0.48	1.13	0.33	2.43	0	1.45	0	1.75	0.49	0.64	4.1	1.09	1.06	1.58	1.49057	0.57586	0.606606	0.874763
chr1	103525470	103526291	RNPC3	0.95	0.48	1.13	0.33	2.43	0	1.45	0	1.75	0.49	0.64	4.1	1.09	1.06	1.58	1.49057	0.57586	0.606606	0.874763
chr1	107056583	107057788	PRMT6	1.22	1.56	1.92	1.56	1.99	0.97	2.37	1.54	0.97	1.05	1	2.74	1.77	1.65	1.64	0.993939	-0.00877078	0.982641	0.994449
chr1	107140267	107140509	NTNG1	1.01	0	0.53	2.6	1.89	7.55	2.53	4.5	0	0	0	2.94	0	1.21	0.74	0.61157	-0.70941	0.61067	0.876674
chr1	107141044	107141841	NTNG1	2.22	0.76	1.22	3.5	1.36	6.02	5.97	2.92	1.59	3.39	2.14	7.14	3.23	1.81	3.98	2.19889	1.13678	0.141119	0.781453
chr1	107964629	107965419	VAV3-AS1	1.73	1.07	0.63	1	1.18	1.45	0.96	1.7	1.68	1.08	0.81	1.04	0.56	1.12	0.87	0.776786	-0.364411	0.284938	0.78965
chr1	107964629	107965419	VAV3	1.73	1.07	0.63	1	1.18	1.45	0.96	1.7	1.68	1.08	0.81	1.04	0.56	1.12	0.87	0.776786	-0.364411	0.284938	0.78965
chr1	108199778	108200579	SLC25A24	1.62	0.77	0.78	1.35	0.84	1.28	1.34	2.2	1.26	1.59	0	4.05	0.24	1.07	1.47	1.37383	0.458206	0.700152	0.906202
chr1	108272708	108273250	SLC25A24P1	18.53	28.2	30.39	12.7	13.03	18.46	24.06	23.5	39.93	19.35	2.94	11.76	5.06	20.57	9.78	0.47545	-1.07263	0.0797676	0.781453
chr1	108272708	108273250	NBPF4	18.53	28.2	30.39	12.7	13.03	18.46	24.06	23.5	39.93	19.35	2.94	11.76	5.06	20.57	9.78	0.47545	-1.07263	0.0797676	0.781453
chr1	108559916	108560590	EEIG2	0.94	1.72	0.52	1	1.6	1	0.99	1.37	1.58	0.92	0.54	0	0.73	1.16	0.55	0.474138	-1.07662	0.0805885	0.781453
chr1	108660971	108661756	HENMT1	2.49	3.06	3.8	2.24	5.14	4.82	2.29	5.21	4.85	3.31	0.41	2.86	4.53	3.35	2.78	0.829851	-0.269076	0.59748	0.871207
chr1	108692166	108692539	PRPF38B	0.51	2.21	0.79	2.2	0.65	0	0	0.37	0	1.72	4.31	1.36	0	1.27	1.85	1.45669	0.542697	0.587505	0.868193
chr1	108746396	108747200	STXBP3	0.47	1.03	1.53	1.92	2.02	2.17	0.5	1.01	1.37	2.65	0.25	1.61	0.63	1.39	1.28	0.920863	-0.118942	0.865755	0.9605
chr1	108876844	108877416	GPSM2	0.73	2.18	1.69	1.67	0.97	0	1.78	1.19	0.51	1.69	2.69	0	0.27	1.45	1.16	0.8	-0.321928	0.697016	0.906202
chr1	108963059	108963592	CLCC1	0.57	0.55	0.29	0.49	1.61	0.82	0.8	0.99	1.47	3.26	1.04	1.5	0	0.7	1.45	2.07143	1.05063	0.36105	0.798085
chr1	109041233	109042224	WDR47	2.27	0.23	2.34	0.41	0.95	0.84	1.28	1.38	1.43	0.31	1.34	0.96	0.61	1.24	0.8	0.645161	-0.632269	0.421542	0.811888
chr1	109075957	109076210	TAF13	1.64	1.64	2.67	2.22	1.69	5.43	5.94	0	0	4.03	1.78	2.54	0	1.97	2.09	1.06091	0.0853077	0.901158	0.970831
chr1	109090566	109091010	TMEM167B	1.3	1.29	0.68	0.51	0	1.99	0.42	0	1.43	0	1.88	1.69	0	0.76	0.89	1.17105	0.227806	0.822408	0.946657
chr1	109100041	109100762	SCARNA2	1.4	1.57	0.66	1.57	0.59	0	0	1.73	0	0.58	1.21	0	1.54	1.16	0.83	0.715517	-0.482942	0.457341	0.825088
chr1	109113473	109113716	CFAP276	4.17	0	3.23	0	0	12.35	1.82	14.29	5.56	0	4.6	3.77	0	1.48	2.09	1.41216	0.497906	0.702379	0.906202
chr1	109213842	109214476	SARS1	0.94	0.8	0.35	2.21	0.52	0	0	1.36	0.68	0	2.22	0.51	1.39	0.96	1.03	1.07292	0.101538	0.914841	0.973427
chr1	109249323	109250101	CELSR2	1.26	1.57	1.15	2.18	1.65	3.09	1.25	1.28	1.51	1.14	1.63	1.02	1.77	1.56	1.39	0.891026	-0.166461	0.525104	0.849352
chr1	109258432	109259078	CELSR2	92.42	94.46	88.51	91.31	94.39	84.76	88.55	93.47	93.4	82.16	90.08	75.45	93.73	92.22	85.36	0.925613	-0.111519	0.192026	0.781453
chr1	109281691	109281904	PSRC1	76.32	80	83.02	65.81	80.26	89.72	72.97	90.91	84.31	77.17	96	89.09	78.67	77.08	85.23	1.10573	0.145004	0.185205	0.781453
chr1	109283088	109283585	PSRC1	0	1.65	1.25	1.2	0.64	0.61	0.78	2.5	1.2	1.17	0.49	0.75	0.68	0.95	0.77	0.810526	-0.30307	0.604324	0.874371
chr1	109397452	109398272	SORT1	0.59	0.86	1.06	0.91	0.61	1.46	1.35	0.96	2.29	1.24	2.6	1.41	1.28	0.81	1.63	2.01235	1.00888	0.0799264	0.781453
chr1	109426026	109426948	PSMA5	1.43	2.12	0	1.05	1.04	1.4	0.57	1.04	2.01	1.97	1.03	1.13	0.45	1.13	1.15	1.0177	0.0253109	0.971856	0.99097
chr1	109466340	109467165	SYPL2	1.29	7.54	1.62	2.24	1.02	11.57	2.82	8.44	3.61	2.65	13.71	2.08	2.28	2.74	5.18	1.89051	0.918776	0.473956	0.832063
chr1	109483831	109484281	ATXN7L2	0.93	1.26	0.78	0	1.25	0.81	1.53	1.45	1.75	1.42	0.54	1.24	0.28	0.84	0.87	1.03571	0.0506257	0.94425	0.982617
chr1	109493923	109494321	CYB561D1	2.59	0.58	2.48	0	1.75	0.45	2.07	1.09	4.55	1.89	3.25	4.12	2.25	1.48	2.88	1.94595	0.960472	0.0943274	0.781453
chr1	109509332	109509883	AMIGO1	0.78	1.91	0.9	1.69	1.55	1.15	2.27	1.79	2.74	4.44	1.17	0.85	1.33	1.37	1.95	1.42336	0.509299	0.544424	0.85657
chr1	109548417	109548968	GNAI3	0.52	1.12	2.53	2.08	0.73	0.62	1.29	0.71	0.69	1.5	0.44	0	1.36	1.4	0.83	0.592857	-0.754244	0.318827	0.798085
chr1	109619842	109620094	AMPD2	1.55	0.64	1.88	0.83	1.32	2.54	3.3	0	0.85	2.33	0	0	8.22	1.24	2.64	2.12903	1.0902	0.525856	0.849482
chr1	109655919	109656505	GSTM4	0.79	1.98	0.8	1.22	0.87	1.54	3.4	1.06	3.19	6.51	0.64	1.47	1.7	1.13	2.58	2.28319	1.19105	0.357755	0.798085
chr1	109667959	109668334	GSTM2	1.62	3.83	10	4.17	1.23	0	2.39	1.3	3.87	6.25	3.95	1.47	2.99	4.17	3.66	0.877698	-0.188203	0.794611	0.93748
chr1	109739729	109740684	GSTM3	3.79	1.29	2.94	1.54	1.97	6.65	1.88	3.29	6.76	1.95	5.84	3.87	1.29	2.31	3.24	1.4026	0.488101	0.452362	0.822311
chr1	109984626	109985404	AHCYL1	0.71	1.42	0.78	0.83	0.83	1.2	1.89	1.03	1.73	1.85	0	0.99	1.91	0.91	1.19	1.30769	0.387023	0.593192	0.870594
chr1	110034781	110035320	STRIP1	0.96	0.78	2.53	0	0.21	0.8	1.19	1.85	1.98	2.01	0	0.69	1.87	0.9	1.14	1.26667	0.341037	0.718886	0.911997
chr1	110067643	110070681	ALX3	4.51	4.09	5.28	13.34	6.05	23.54	3.32	13.61	9.63	12.82	15.39	5.91	6.66	6.65	10.2	1.53384	0.617143	0.266322	0.784718
chr1	110083906	110084862	LINC01397	0.81	0	0	1.41	1.07	7.42	2.19	1.16	1.18	0.62	3.02	4.13	1.45	0.66	2.31	3.5	1.80735	0.124038	0.781453
chr1	110150366	110151642	SLC6A17	4.89	2.6	4.18	2.58	3.4	10.4	5.29	7.37	13.27	8.19	7.55	5.3	7.16	3.53	7.05	1.99717	0.997955	0.0040904	0.769902
chr1	110209634	110212172	KCNC4-DT	6.07	3.73	4.3	3.96	4.23	6.43	2.99	7.54	7.58	4.76	6.14	5.27	2.6	4.46	4.69	1.05157	0.0725449	0.796605	0.938161
chr1	110209634	110212172	KCNC4	6.07	3.73	4.3	3.96	4.23	6.43	2.99	7.54	7.58	4.76	6.14	5.27	2.6	4.46	4.69	1.05157	0.0725449	0.796605	0.938161
chr1	110223043	110223390	KCNC4	97.76	93.62	95.51	89.6	95.5	96.69	90	92.59	93.26	95.38	83.59	84.57	67.19	94.4	82.68	0.875847	-0.191249	0.135399	0.781453
chr1	110337772	110338002	RBM15-AS1	0.73	0.43	0	0	0.6	1.34	2.3	0	8.33	0	0	0	2.44	0.35	0.61	1.74286	0.801454	0.706157	0.90699
chr1	110407270	110407918	LAMTOR5	1.53	0.16	0.67	1.1	1.31	0.34	0.8	0.87	0.75	0.52	0	0.59	0	0.95	0.28	0.294737	-1.7625	0.0561526	0.781453
chr1	110407270	110407918	LAMTOR5-AS1	1.53	0.16	0.67	1.1	1.31	0.34	0.8	0.87	0.75	0.52	0	0.59	0	0.95	0.28	0.294737	-1.7625	0.0561526	0.781453
chr1	110606361	110607564	KCNA2	1.03	0.57	1.52	2.28	0.65	4.42	1.14	1.09	1.41	1.07	2.25	1.44	1.45	1.21	1.55	1.28099	0.357261	0.422777	0.811928
chr1	110673622	110675675	KCNA3	16.54	18.57	16.3	12.01	11.38	24.23	13.71	19.37	16.17	17.15	15.78	11.58	21.68	14.96	16.55	1.10628	0.14572	0.551755	0.858174
chr1	110963259	110964385	LRIF1	0.9	1.87	1.3	1.13	3.22	2.21	1.04	3.62	1.91	1.69	2.58	0	1.04	1.68	1.33	0.791667	-0.337034	0.621155	0.881547
chr1	111139605	111140681	DRAM2	0.83	0.98	0.82	0.83	1.97	0.61	0.63	0.88	1.21	0.52	1.03	0.91	2.57	1.09	1.26	1.15596	0.209095	0.748631	0.922061
chr1	111139605	111140681	CEPT1	0.83	0.98	0.82	0.83	1.97	0.61	0.63	0.88	1.21	0.52	1.03	0.91	2.57	1.09	1.26	1.15596	0.209095	0.748631	0.922061
chr1	111203691	111204681	DENND2D	0.99	0.52	1.32	0.37	0.58	0.5	2	1	0.65	1.34	0.5	1.51	0.96	0.76	1.08	1.42105	0.50696	0.300502	0.792901
chr1	111346516	111346917	PIFO	8.15	6.36	18.45	5.64	4.46	4.88	9.66	16.13	9.68	12.82	13.57	18.52	11.24	8.61	14.04	1.63066	0.705458	0.115298	0.781453
chr1	111448682	111449580	WDR77	0.72	1.52	1.15	0.91	3.59	0.33	1.25	2.78	1.12	0.67	0.66	0.68	1.44	1.58	0.86	0.544304	-0.877515	0.25322	0.782994
chr1	111448682	111449580	ATP5PB	0.72	1.52	1.15	0.91	3.59	0.33	1.25	2.78	1.12	0.67	0.66	0.68	1.44	1.58	0.86	0.544304	-0.877515	0.25322	0.782994
chr1	111515562	111515968	TMIGD3	0	0.37	1.94	31.55	8.36	3.98	9.71	7.51	0.92	8.57	19.23	2.44	1.18	8.44	7.86	0.93128	-0.102713	0.937657	0.980417
chr1	111619582	111620215	RAP1A	2.14	0.74	2.82	0.88	2.55	1.07	1.1	0.83	1.17	3.46	0.46	2.23	1.05	1.83	1.8	0.983607	-0.0238461	0.974977	0.992059
chr1	111738430	111740655	INKA2-AS1	1.3	0.54	1.67	1.42	1.44	4.45	1.52	2.41	1.15	2.58	4.01	2.64	1.66	1.27	2.72	2.14173	1.09878	0.0505306	0.781453
chr1	111738430	111740655	INKA2	1.3	0.54	1.67	1.42	1.44	4.45	1.52	2.41	1.15	2.58	4.01	2.64	1.66	1.27	2.72	2.14173	1.09878	0.0505306	0.781453
chr1	111755419	111756370	DDX20	0.41	0.91	1.36	1.21	1.53	1.65	0.68	0.94	3.38	1.1	5.97	1.03	0.29	1.08	2.1	1.94444	0.959358	0.495825	0.840003
chr1	111755419	111756370	INKA2	0.41	0.91	1.36	1.21	1.53	1.65	0.68	0.94	3.38	1.1	5.97	1.03	0.29	1.08	2.1	1.94444	0.959358	0.495825	0.840003
chr1	111981846	111982763	KCND3	93.6	95.08	91.21	89.19	92.04	93.27	93.45	89.64	94.21	90.48	87.13	87.22	93.22	92.22	89.51	0.970614	-0.0430304	0.181056	0.781453
chr1	111988937	111991151	LINC01750	1.01	1.98	1.95	3.34	2.09	4.79	1.55	4.37	2.77	4.41	2.29	4.42	4.18	2.07	3.83	1.85024	0.887714	0.0342965	0.781453
chr1	111988937	111991151	KCND3	1.01	1.98	1.95	3.34	2.09	4.79	1.55	4.37	2.77	4.41	2.29	4.42	4.18	2.07	3.83	1.85024	0.887714	0.0342965	0.781453
chr1	112395873	112396194	CTTNBP2NL	1.52	0.8	3.85	0	1.08	2.45	0.76	1.19	5.76	0.55	1.2	0.65	0	1.45	0.6	0.413793	-1.27302	0.274352	0.78766
chr1	112501788	112502370	WNT2B	1.4	0.98	1.69	2.68	1.29	2.76	2.68	2.87	0	1.99	1.85	0.55	1.26	1.61	1.41	0.875776	-0.191366	0.670194	0.896077
chr1	112508191	112509679	WNT2B	5.16	3.95	4.01	6.49	5.18	9.31	6.71	12.83	8.96	12.52	6.93	7.11	3.35	4.96	7.48	1.50806	0.592699	0.277351	0.788994
chr1	112618969	112619949	CAPZA1	0.62	1.54	0.58	2.1	1.19	1.4	1.18	1.95	1.08	0.62	0.9	2.88	1.24	1.21	1.41	1.16529	0.220688	0.740539	0.919338
chr1	112618969	112619949	ST7L	0.62	1.54	0.58	2.1	1.19	1.4	1.18	1.95	1.08	0.62	0.9	2.88	1.24	1.21	1.41	1.16529	0.220688	0.740539	0.919338
chr1	112674853	112675475	MOV10	1.64	1.1	1.29	1.89	0	1.08	0.76	1.57	1.35	1.34	0	2.4	1.49	1.18	1.31	1.11017	0.150779	0.842526	0.952776
chr1	112706720	112707576	RHOC	2.06	1.16	1.02	4.8	0.93	3.69	0.5	1.38	2	1.21	3.86	1.87	2	1.99	2.23	1.1206	0.164275	0.802067	0.939301
chr1	112714263	112715438	PPM1J	3.16	0.83	1.4	2.73	0.87	3.17	0.45	1.28	0.8	3.24	5.82	2.92	0.61	1.8	3.15	1.75	0.807355	0.310042	0.796733
chr1	112722951	112723165	TAFA3	26.53	10.26	11.81	11.49	7.25	29.9	12.42	24.64	18.52	13.95	3.45	0	13.33	13.47	7.68	0.570156	-0.810571	0.274315	0.78766
chr1	112849520	112850174	LINC01356	3.27	1.79	2.79	2.54	3.15	7.45	0.61	9.14	4.6	3.08	11.2	2.38	0.81	2.71	4.37	1.61255	0.68934	0.528389	0.850998
chr1	112955364	112955584	SLC16A1	0	1.09	3.09	1.75	1.18	6.33	0	1.54	0	2.86	4.41	0.91	3.45	1.42	2.91	2.0493	1.03513	0.151741	0.781453
chr1	112955744	112956703	SLC16A1-AS1	1.32	1.3	0.75	1.91	1.16	1.12	1.1	0.43	0.38	0.53	1.39	1.42	1.62	1.29	1.24	0.96124	-0.0570314	0.880275	0.963615
chr1	112955744	112956703	SLC16A1	1.32	1.3	0.75	1.91	1.16	1.12	1.1	0.43	0.38	0.53	1.39	1.42	1.62	1.29	1.24	0.96124	-0.0570314	0.880275	0.963615
chr1	113072969	113073638	LRIG2-DT	1.35	0.36	2.98	0.41	1.19	1.08	2.06	0	0.5	0	0.82	1.94	0.97	1.26	0.93	0.738095	-0.438122	0.615368	0.878641
chr1	113072969	113073638	LRIG2	1.35	0.36	2.98	0.41	1.19	1.08	2.06	0	0.5	0	0.82	1.94	0.97	1.26	0.93	0.738095	-0.438122	0.615368	0.878641
chr1	113198851	113199123	RPS15P1	94.49	95.45	96.43	92.62	97.5	92.59	92.76	91.75	96.27	94.62	100	90.67	95.71	95.3	95.25	0.999475	-0.000757614	0.982762	0.994449
chr1	113389958	113391448	MAGI3	1.07	1.96	1.61	0.64	0.91	1.32	1.52	2.08	0.88	1.88	1.78	2.23	1.26	1.24	1.79	1.44355	0.529619	0.122495	0.781453
chr1	113758892	113759650	PHTF1	0.24	0.59	2.12	1.59	1.03	1.21	0.43	0.68	1.34	1.16	0.35	1.43	0.22	1.11	0.79	0.711712	-0.490635	0.495333	0.839869
chr1	113811751	113812678	AP4B1-AS1	0.79	0.73	1.56	1.84	0.22	1.81	1.36	1.17	0.84	2.46	1.17	0	0.24	1.03	0.97	0.941748	-0.086587	0.92762	0.977786
chr1	113811751	113812678	RSBN1	0.79	0.73	1.56	1.84	0.22	1.81	1.36	1.17	0.84	2.46	1.17	0	0.24	1.03	0.97	0.941748	-0.086587	0.92762	0.977786
chr1	113904832	113905402	DCLRE1B	1.28	1.91	1.27	0.42	4.95	0.29	0.6	0.84	0	1.52	0.82	0.73	1.82	1.97	1.22	0.619289	-0.691315	0.410559	0.807792
chr1	113904832	113905402	AP4B1	1.28	1.91	1.27	0.42	4.95	0.29	0.6	0.84	0	1.52	0.82	0.73	1.82	1.97	1.22	0.619289	-0.691315	0.410559	0.807792
chr1	113929343	113930277	HIPK1-AS1	0	0.71	0.77	1.61	1.07	0.83	2.42	0.9	0.52	1.83	1.19	1.22	0.92	0.83	1.29	1.55422	0.636188	0.20259	0.781453
chr1	113929343	113930277	HIPK1	0	0.71	0.77	1.61	1.07	0.83	2.42	0.9	0.52	1.83	1.19	1.22	0.92	0.83	1.29	1.55422	0.636188	0.20259	0.781453
chr1	114152514	114154050	SYT6	1.61	0.41	2.25	4.12	1.7	9.27	3.65	2.72	4.12	1.99	5.99	1.48	3.3	2.02	3.19	1.57921	0.659201	0.364442	0.798085
chr1	114510439	114511643	TRIM33	0.17	0.78	1.45	0.58	1.74	1.28	1.1	0	0.93	1.41	1.12	1.65	0.73	0.94	1.23	1.30851	0.387926	0.444257	0.818874
chr1	114669618	114670364	DENND2C	0.82	0.51	1.98	1.48	0.46	0.53	2.68	0	2.53	3.39	1.7	1.02	0	1.05	1.53	1.45714	0.543142	0.569045	0.863389
chr1	114780454	114780841	SIKE1	1.26	1.08	4.62	0	5.88	0.45	0	0.66	5	3.36	2.56	2.74	1.32	2.57	2.5	0.972763	-0.0398397	0.95425	0.984735
chr1	114854827	114855321	SYCP1	45.32	34.51	30.34	42.5	37.59	49.79	24.56	65.32	56.94	41.82	51.41	50.79	35.04	38.05	44.76	1.17635	0.234314	0.210809	0.781453
chr1	115089229	115089963	TSPAN2	0.3	1.02	1.48	3.95	0.88	1.31	0.96	0.79	2.94	1.81	2.76	2.87	0	1.53	1.86	1.21569	0.281771	0.727256	0.913404
chr1	115337546	115338711	NGF	2.75	1.25	2.88	3.29	3.5	8.91	2.84	17.95	3.59	4.76	4.43	6.8	1.29	2.73	4.32	1.58242	0.662131	0.263063	0.784718
chr1	115337546	115338711	NGF-AS1	2.75	1.25	2.88	3.29	3.5	8.91	2.84	17.95	3.59	4.76	4.43	6.8	1.29	2.73	4.32	1.58242	0.662131	0.263063	0.784718
chr1	115642094	115642940	VANGL1	0.87	0.8	1.68	0.89	1.99	0.69	3.34	1.22	0.98	1.17	1.28	0	0.5	1.25	0.74	0.592	-0.756331	0.236083	0.78171
chr1	115837738	115839743	NHLH2	1.81	3.22	1.58	2.06	3	26.85	1.4	12.93	13.48	2.83	3.84	1.92	2.82	2.33	2.85	1.22318	0.290632	0.347502	0.798085
chr1	115976525	115976916	SLC22A15	1.45	0.59	10.34	2.15	0.32	4.82	1.96	3.63	0.84	6.9	1.22	4.51	0.61	2.97	3.31	1.11448	0.156368	0.890467	0.967493
chr1	116372669	116374191	ATP1A1	1.39	0.89	1.06	0.93	1.29	0.78	1.23	1.13	0.44	1.95	1.44	0.97	1.13	1.11	1.37	1.23423	0.303616	0.330539	0.798085
chr1	116418560	116418920	ATP1A1-AS1	1.04	1.44	0.75	0.47	0.84	0.85	1.08	0	1.8	1.62	0.84	1.1	1.33	0.91	1.22	1.34066	0.422942	0.217932	0.781453
chr1	116534420	116534677	CD58	93.68	93.08	95.57	95.08	96.88	92.06	86.47	96.77	92.59	87.9	89.53	94.05	90.8	94.86	90.57	0.954775	-0.0667673	0.0365974	0.781453
chr1	116570338	116571261	CD58	1.33	2.23	1.07	1.18	0.21	1.69	0.52	1.21	0.94	0.72	0.67	1.25	0.53	1.2	0.79	0.658333	-0.603111	0.297021	0.791524
chr1	116667202	116667999	IGSF3	0.51	2.01	4.17	2.21	2.67	4.78	1.52	3.1	1.68	2.75	2.08	1.96	2.26	2.31	2.26	0.978355	-0.03157	0.936595	0.979965
chr1	116909581	116910830	PTGFRN	7.35	6.45	7.97	5.59	5.91	8.32	6.54	6.92	7.3	9.94	7.19	6.99	6.3	6.65	7.61	1.14436	0.194542	0.348813	0.798085
chr1	116944627	116945023	PTGFRN	92.16	94.29	95.63	94.78	96.92	96.14	95.87	95.83	99.34	79.64	90.58	95.35	88.07	94.76	88.41	0.932989	-0.100068	0.147776	0.781453
chr1	117059766	117060648	TTF2	0.57	0.54	0.8	1.06	0.4	0.67	0.52	1.35	1.13	1.02	0.35	0	0	0.67	0.34	0.507463	-0.978625	0.27661	0.788981
chr1	117121647	117122526	TRIM45	5.25	3.51	7.83	5.09	3.27	2.7	5.25	8.22	6.89	3.37	2.01	5.85	2.1	4.99	3.33	0.667335	-0.583517	0.215512	0.781453
chr1	117366552	117367823	MAN1A2	2.72	1.34	0.84	1.64	1.93	0.94	0.54	0.8	0.89	1.43	0.9	0.51	1.46	1.69	1.07	0.633136	-0.659413	0.155567	0.781453
chr1	117605336	117607046	TENT5C-DT	1.24	0.26	0.56	0.54	0.48	3.03	1.05	1.03	2.3	0.76	0	0.48	0.9	0.62	0.54	0.870968	-0.199308	0.763738	0.928299
chr1	117605336	117607046	TENT5C	1.24	0.26	0.56	0.54	0.48	3.03	1.05	1.03	2.3	0.76	0	0.48	0.9	0.62	0.54	0.870968	-0.199308	0.763738	0.928299
chr1	117929217	117930097	GDAP2	0	0.43	1.04	1.06	0.58	0.31	1.15	1.48	0	2.68	1.03	1.55	0.76	0.62	1.51	2.43548	1.28421	0.127702	0.781453
chr1	117929217	117930097	WDR3	0	0.43	1.04	1.06	0.58	0.31	1.15	1.48	0	2.68	1.03	1.55	0.76	0.62	1.51	2.43548	1.28421	0.127702	0.781453
chr1	118185193	118185474	SPAG17	0	4.81	1.91	5.97	2.53	0	7.58	11.11	10.09	3.33	12.68	0	9.62	3.04	6.41	2.10855	1.07625	0.338717	0.798085
chr1	118979762	118980015	TBX15	0.67	1.78	1.94	7.02	5.98	24.92	5.91	11.11	8.46	12.59	26.59	2.61	0	3.48	10.45	3.00287	1.58634	0.333883	0.798085
chr1	118984159	118984569	TBX15	2.27	3.29	3.74	11.93	8.51	12.01	13.91	9.09	16.33	2.27	30.86	9.09	3.18	5.95	11.35	1.90756	0.931731	0.485312	0.835775
chr1	118987196	118988089	TBX15	1.21	1.24	3.37	6.35	1.8	18.94	5.54	10.47	4.92	15.12	16.67	15.08	2.22	2.79	12.27	4.39785	2.1368	0.0623211	0.781453
chr1	118989368	118989573	TBX15	2.06	8.7	6.32	10.67	4.48	26.67	6.67	27.5	10.53	27.27	26.14	1.3	5.97	6.45	15.17	2.35194	1.23385	0.287911	0.790564
chr1	119140251	119140788	WARS2	2.62	1.22	0.8	2.14	0.87	0	0.66	0.42	0.97	0.95	1.68	0.56	0	1.53	0.8	0.522876	-0.935459	0.191363	0.781453
chr1	119140251	119140788	WARS2-AS1	2.62	1.22	0.8	2.14	0.87	0	0.66	0.42	0.97	0.95	1.68	0.56	0	1.53	0.8	0.522876	-0.935459	0.191363	0.781453
chr1	119622679	119624003	ZNF697	93.7	89.68	93.03	92.85	92.18	92.66	92.97	96.24	92.91	90.43	90.2	86.39	91.41	92.29	89.61	0.970961	-0.0425147	0.0926081	0.781453
chr1	119631179	119631761	ZNF697	16.74	20.64	22.57	29.19	10.42	28.32	36.13	34.97	29.84	24.19	16.14	16.85	16.96	19.91	18.54	0.93119	-0.102853	0.717825	0.911421
chr1	119647754	119648628	ZNF697	1.11	0.73	0	0.88	1.41	4.67	1.56	0.7	2.78	1.04	3.48	2.05	2.61	0.83	2.3	2.77108	1.47045	0.0557889	0.781453
chr1	119712221	119712649	PHGDH	1.09	2.17	2.47	0.45	0.83	0.78	1.22	1.49	0	0	0.53	0	1.78	1.4	0.58	0.414286	-1.2713	0.195875	0.781453
chr1	119853186	119853452	PFN1P9	96.15	94.2	97.96	96.03	88	93.46	90.24	98.37	89.36	89.38	94.12	61.54	95.16	94.47	85.05	0.900286	-0.151545	0.323528	0.798085
chr1	119896390	119896597	ADAM30	79.79	83.02	84.38	71.23	81.56	81.01	77.14	92.22	85.71	67.61	81.94	79.63	92	80	80.3	1.00375	0.00539999	0.959241	0.986484
chr1	120068734	120069889	NOTCH2	1.05	1.06	1.52	1.43	0.74	0.63	0.22	2.79	1.42	1.09	0.55	0	0.93	1.16	0.64	0.551724	-0.857981	0.124877	0.781453
chr1	120176143	120176534	SEC22B	0.82	1.11	0.75	1.36	1.3	0.87	1.09	4.08	0.75	1.03	2.82	0	0	1.07	0.96	0.897196	-0.156505	0.885358	0.965361
chr1	120414673	120415572	NBPF8	0.83	1.05	0.58	0.78	0.18	0.5	0.42	0.3	1.47	0.46	0.85	1.13	0	0.68	0.61	0.897059	-0.156725	0.805939	0.941047
chr1	120557774	120559061	PDE4DIPP2	1.42	0.88	1.85	0.85	1.35	1.61	0.47	1.04	1.23	1.48	4.25	1.25	1.22	1.27	2.05	1.61417	0.690795	0.371739	0.79952
chr1	120665213	120665653	PDE4DIPP2	1	1.47	2.27	2.19	2.65	3.86	0.42	1.9	0.97	0.93	1.89	2.94	1.15	1.92	1.73	0.901042	-0.150334	0.741406	0.919701
chr1	120724170	120724849	NOTCH2NLR	0.27	0.37	0.63	0.45	1.09	0.71	0.64	0.79	1.43	1.64	0	1.64	1.14	0.56	1.1	1.96429	0.974005	0.261465	0.784395
chr1	120724170	120724849	NBPF26	0.27	0.37	0.63	0.45	1.09	0.71	0.64	0.79	1.43	1.64	0	1.64	1.14	0.56	1.1	1.96429	0.974005	0.261465	0.784395
chr1	120912704	120914255	LINC00623	1.46	0.42	1.03	1.52	1.32	1.26	0.29	1.5	1	0.86	2.15	2.18	0.15	1.15	1.33	1.15652	0.209793	0.749088	0.922061
chr1	120942197	120942586	LINC00623	1.11	0.88	1.47	0	4.1	0	9.71	1.13	0	2.68	3.42	0	0	1.51	1.52	1.00662	0.00952347	0.991186	0.99682
chr1	120952492	120953081	LINC00623	96.37	91.48	94.26	92.39	92.8	92.49	94.04	95.08	90.24	67.65	92.98	90.42	96.77	93.46	86.96	0.930452	-0.103996	0.396164	0.806544
chr1	121008630	121010051	TRF-GAA10-1	11.94	6.98	2.62	2.23	7.38	20.38	6.31	11.29	2.22	20.54	19.81	9.02	7.1	6.23	14.12	2.26645	1.18044	0.108358	0.781453
chr1	121008630	121010051	PDE4DIPP4	11.94	6.98	2.62	2.23	7.38	20.38	6.31	11.29	2.22	20.54	19.81	9.02	7.1	6.23	14.12	2.26645	1.18044	0.108358	0.781453
chr1	121052119	121052445	PDE4DIPP4	3.21	6.94	11.54	6.9	3.53	9.46	8.45	6.77	2.8	19.28	10.67	12.77	4.8	6.42	11.88	1.85047	0.887889	0.170369	0.781453
chr1	121097207	121098110	H3P4	4.35	2.92	3.25	1.68	1.2	2.64	1.01	1.45	4.05	1.18	0.36	1.31	1.32	2.68	1.04	0.38806	-1.36565	0.0412944	0.781453
chr1	121116888	121117313	H3P4	80.25	92.2	91.18	92.57	91.8	92.02	89.62	94.55	94.14	89.17	89.06	90.09	81.75	89.6	87.52	0.976786	-0.0338856	0.515952	0.846609
chr1	121116888	121117313	H2BP1	80.25	92.2	91.18	92.57	91.8	92.02	89.62	94.55	94.14	89.17	89.06	90.09	81.75	89.6	87.52	0.976786	-0.0338856	0.515952	0.846609
chr1	121118208	121118586	H3P4	3.01	9.3	2.04	1.61	10.91	24.72	10.9	27.92	20.69	13.58	1.71	29.14	2.68	5.37	11.78	2.19367	1.13335	0.397892	0.806754
chr1	121183931	121187361	FAM72B	1.75	1.52	1.65	2.35	1.74	2.27	1.5	1.2	2.91	1.49	1.75	1.41	1.47	1.8	1.53	0.85	-0.234465	0.144197	0.781453
chr1	121183931	121187361	SRGAP2C	1.75	1.52	1.65	2.35	1.74	2.27	1.5	1.2	2.91	1.49	1.75	1.41	1.47	1.8	1.53	0.85	-0.234465	0.144197	0.781453
chr1	121395924	121397197	LINC02798	10.74	18.1	43.95	30.19	26.78	3.2	16.13	4.74	6.02	9.98	18.27	57.42	10.62	25.95	24.07	0.927553	-0.108498	0.887949	0.966354
chr1	121395924	121397197	SRGAP2-AS1	10.74	18.1	43.95	30.19	26.78	3.2	16.13	4.74	6.02	9.98	18.27	57.42	10.62	25.95	24.07	0.927553	-0.108498	0.887949	0.966354
chr1	121519059	121519727	EMBP1	0.94	0.99	0.52	0.9	1.49	1.95	1.67	0.45	3.79	0	1.5	0	0.96	0.97	0.62	0.639175	-0.645717	0.429773	0.815023
chr1	143792177	143793138	LINC02591	6.1	0	17.65	3.61	2.96	17.81	4.15	12.93	29.48	10.14	19.46	6.25	6.7	6.06	10.64	1.75578	0.812109	0.326534	0.798085
chr1	143792177	143793138	TRF-GAA9-1	6.1	0	17.65	3.61	2.96	17.81	4.15	12.93	29.48	10.14	19.46	6.25	6.7	6.06	10.64	1.75578	0.812109	0.326534	0.798085
chr1	143838439	143838835	PDE4DIPP3	5.68	6.04	4.93	19.11	3.23	25	10.1	8.16	20.83	8.22	6.94	4	7.26	7.8	6.61	0.847436	-0.238824	0.708909	0.9081
chr1	143839231	143839557	PDE4DIPP3	7.28	0.71	2.15	4.08	2.5	13.83	2.22	11.05	10.98	6.36	6.13	7.04	6.51	3.34	6.51	1.9491	0.96281	0.0464949	0.781453
chr1	143884628	143885489	H2BP2	0.76	1.95	0.84	0.39	0.98	1.06	0	1.75	0.88	0.61	1.17	0.83	1.73	0.98	1.08	1.10204	0.140178	0.785384	0.935209
chr1	143904249	143904674	H3-7	56.52	65.25	60.89	79.27	64.89	59.15	66.85	75.72	60.37	69.86	64.29	69.39	64.82	65.36	67.09	1.02647	0.0376901	0.69038	0.905187
chr1	143904249	143904674	H2BP2	56.52	65.25	60.89	79.27	64.89	59.15	66.85	75.72	60.37	69.86	64.29	69.39	64.82	65.36	67.09	1.02647	0.0376901	0.69038	0.905187
chr1	143905322	143905942	H3-7	0.83	0.8	1.28	0.97	0.85	9.48	1.83	5.69	6.57	2.11	2.19	0.98	2.48	0.95	1.94	2.0421	1.03006	0.052518	0.781453
chr1	143971582	143975001	FAM72C	3.59	0.18	1.77	1.63	1.44	1.53	1.4	2	0.79	1.83	1.42	1.19	1.68	1.72	1.53	0.889535	-0.168877	0.748675	0.922061
chr1	143971582	143975001	SRGAP2D	3.59	0.18	1.77	1.63	1.44	1.53	1.4	2	0.79	1.83	1.42	1.19	1.68	1.72	1.53	0.889535	-0.168877	0.748675	0.922061
chr1	144461026	144462012	NBPF15	1.12	1.04	0.45	1.26	1.33	0.76	1.53	0.54	0.73	4.72	1.84	2.34	1.05	1.04	2.49	2.39423	1.25956	0.163429	0.781453
chr1	144689507	144690972	DRD5P2	28.71	37.67	36.58	38.12	36.86	41.76	37.06	47.29	50.61	38.16	38.03	35.01	36.18	35.59	36.84	1.03512	0.0498008	0.535455	0.853479
chr1	144689507	144690972	KMT2CP1	28.71	37.67	36.58	38.12	36.86	41.76	37.06	47.29	50.61	38.16	38.03	35.01	36.18	35.59	36.84	1.03512	0.0498008	0.535455	0.853479
chr1	144691202	144691427	DRD5P2	89.23	91.82	94.04	93.51	94.87	85.95	90.51	94.2	92.79	78.87	87.18	82.93	96.43	92.69	86.35	0.9316	-0.102217	0.190504	0.781453
chr1	145092986	145096406	SRGAP2B	1.79	0.93	1.1	1	2.35	2.08	1.15	1.44	5.76	2.6	1.65	0.96	1.3	1.43	1.63	1.13986	0.188857	0.680863	0.901307
chr1	145092986	145096406	FAM72D	1.79	0.93	1.1	1	2.35	2.08	1.15	1.44	5.76	2.6	1.65	0.96	1.3	1.43	1.63	1.13986	0.188857	0.680863	0.901307
chr1	145167975	145168214	LINC01145	90.62	95.39	54.35	81	82.46	84.87	85.92	48.94	94.34	69.23	85.07	85.71	73.4	80.76	78.35	0.970158	-0.0437084	0.779192	0.933172
chr1	145168572	145169028	LINC01145	94.84	92.78	38.93	78.2	58.9	77.39	74.37	53.12	95.29	62.03	80.77	84.08	53.81	72.73	70.17	0.964801	-0.0516967	0.848572	0.95478
chr1	145214833	145216221	LINC01145	1.59	0.9	0.89	1.34	0.32	0.38	0.68	0.51	0.99	1.19	2.37	1.27	1.61	1.01	1.61	1.59406	0.672705	0.131019	0.781453
chr1	145424963	145425970	NBPF20	0.6	1.96	0.33	0.4	1.11	1.07	0.54	1.01	0	0.73	0.6	0.56	0.28	0.88	0.54	0.613636	-0.704545	0.338038	0.798085
chr1	145607838	145608571	NBPF25P	0.76	1.15	0.98	1.96	0.42	0.85	0.41	0	0.6	1.61	1.3	0.62	0	1.05	0.88	0.838095	-0.254814	0.712081	0.909487
chr1	145607838	145608571	GPR89A	0.76	1.15	0.98	1.96	0.42	0.85	0.41	0	0.6	1.61	1.3	0.62	0	1.05	0.88	0.838095	-0.254814	0.712081	0.909487
chr1	145720881	145721118	CD160	19.51	22.5	26.55	20	23.46	19.28	12.67	35.11	26.14	24.14	16.67	41.03	19.67	22.4	25.38	1.13304	0.180194	0.627982	0.884387
chr1	145823593	145824433	POLR3C	1.05	0.43	0.48	3.56	0.67	0.58	0.39	1.53	1.07	1.52	0.43	3.01	0.14	1.24	1.27	1.02419	0.034489	0.967644	0.98923
chr1	145823593	145824433	RNF115	1.05	0.43	0.48	3.56	0.67	0.58	0.39	1.53	1.07	1.52	0.43	3.01	0.14	1.24	1.27	1.02419	0.034489	0.967644	0.98923
chr1	145845532	145845932	NUDT17	3.57	0.39	1.15	2.63	2.85	1.59	1.06	0	2.05	2.27	0.63	3.03	1.61	2.12	1.89	0.891509	-0.165679	0.772418	0.931462
chr1	145858692	145859938	PIAS3	1.57	3.06	1.12	0.89	0.84	0.93	0.65	2.4	1.25	0	1.25	2.45	1.03	1.5	1.18	0.786667	-0.346175	0.645889	0.889935
chr1	145885750	145886256	ANKRD35	1	1.72	1.59	0	0.44	4.17	0	1.28	0.65	2.37	0	0.92	2.16	0.95	1.36	1.43158	0.517607	0.550993	0.858174
chr1	145918451	145919050	GNRHR2	0.88	2.34	2.68	2.52	1.25	2.05	0.47	0.95	1.3	0.85	0.95	1.91	1.71	1.93	1.35	0.699482	-0.515641	0.240921	0.782338
chr1	145918451	145919050	PEX11B	0.88	2.34	2.68	2.52	1.25	2.05	0.47	0.95	1.3	0.85	0.95	1.91	1.71	1.93	1.35	0.699482	-0.515641	0.240921	0.782338
chr1	145927161	145927504	RBM8A	1.32	0.62	3.57	0	2.13	0.56	1.54	1.2	1.35	0	0.79	2.52	0.67	1.53	1	0.653595	-0.613531	0.537296	0.853881
chr1	145927161	145927504	LIX1L-AS1	1.32	0.62	3.57	0	2.13	0.56	1.54	1.2	1.35	0	0.79	2.52	0.67	1.53	1	0.653595	-0.613531	0.537296	0.853881
chr1	145957606	145958063	POLR3GL	0.73	0	0.56	3.21	0.56	2.48	0.48	0	1.76	1.79	1.08	0	2.47	1.01	1.33	1.31683	0.397071	0.688207	0.904981
chr1	145957606	145958063	LIX1L	0.73	0	0.56	3.21	0.56	2.48	0.48	0	1.76	1.79	1.08	0	2.47	1.01	1.33	1.31683	0.397071	0.688207	0.904981
chr1	145960385	145962107	ANKRD34A	1.07	1.51	1.01	0.74	1.05	1.12	5.88	0.88	1.79	5.83	0.62	0	4.57	1.08	2.76	2.55556	1.35364	0.328405	0.798085
chr1	145960385	145962107	POLR3GL	1.07	1.51	1.01	0.74	1.05	1.12	5.88	0.88	1.79	5.83	0.62	0	4.57	1.08	2.76	2.55556	1.35364	0.328405	0.798085
chr1	145964416	145964848	ANKRD34A	3.17	2.17	0.49	3.05	1.06	0.65	0	3.97	1.63	1.52	0	2.04	1.18	1.99	1.19	0.59799	-0.741807	0.280154	0.788994
chr1	145964416	145964848	POLR3GL	3.17	2.17	0.49	3.05	1.06	0.65	0	3.97	1.63	1.52	0	2.04	1.18	1.99	1.19	0.59799	-0.741807	0.280154	0.788994
chr1	146019304	146019601	HJV	11.17	0	7.81	13.84	6.58	36.62	18.18	17.69	20.44	13.28	6.15	17.86	1.94	7.88	9.81	1.24492	0.316058	0.668857	0.895881
chr1	146228089	146229263	NOTCH2NLA	0.53	0.34	1.01	1.19	1.28	0.85	1.68	1.13	1.8	1.41	1	1.46	1.14	0.87	1.25	1.43678	0.522841	0.123856	0.781453
chr1	146297774	146298266	NUDT4P2	0	0.91	0	1.89	1.23	0	0.78	1.89	0	1.92	0.98	1.23	0	0.81	1.03	1.27161	0.346651	0.687912	0.904981
chr1	146366536	146366808	SEC22B4P	85.71	95.07	97.96	92.94	95.24	97.5	97.2	91.45	94.02	75.51	87	78.57	91.74	93.38	83.2	0.890983	-0.16653	0.0654567	0.781453
chr1	146369606	146370078	SEC22B4P	3.08	1.3	0.55	2.75	3.45	5	2.74	0.39	1.11	2.17	0	0	0.76	2.23	0.73	0.327354	-1.61108	0.0885991	0.781453
chr1	146376383	146376664	SEC22B4P	0.65	0.71	1.26	1.46	1.8	2.38	0.74	0.75	0.79	1.67	1.17	0	2.44	1.18	1.32	1.11864	0.161751	0.808467	0.941735
chr1	146486758	146487517	HYDIN2	39.58	11.48	19.5	12.44	24	22.95	27.14	27.69	9.02	27.54	16.13	39.09	22.68	21.4	26.36	1.23178	0.30074	0.503572	0.843528
chr1	146938266	146939361	NBPF12	0.68	0.55	0.92	1.56	1.95	1.11	0.97	2.2	1.43	1.41	0.39	2.2	0.7	1.13	1.18	1.04425	0.0624644	0.932391	0.979362
chr1	147171891	147172922	PRKAB2	0.35	0.95	1.07	0.41	0.43	0.92	1.31	0.78	1.32	0.32	0.86	1.26	1.47	0.64	0.98	1.53125	0.61471	0.306674	0.79456
chr1	147171891	147172922	CHD1L	0.35	0.95	1.07	0.41	0.43	0.92	1.31	0.78	1.32	0.32	0.86	1.26	1.47	0.64	0.98	1.53125	0.61471	0.306674	0.79456
chr1	147178043	147178273	PDIA3P1	53.99	31.38	37.24	52.54	74.91	72.51	70.37	24.34	76.03	71.43	74.83	54.62	48.95	50.01	62.46	1.24895	0.320716	0.247774	0.782994
chr1	147178043	147178273	CHD1L	53.99	31.38	37.24	52.54	74.91	72.51	70.37	24.34	76.03	71.43	74.83	54.62	48.95	50.01	62.46	1.24895	0.320716	0.247774	0.782994
chr1	147242439	147243628	CHD1L	1.26	1.77	3.47	0.95	1.41	0.61	1.79	0.76	0.25	2.04	1.55	1.42	1.45	1.77	1.61	0.909605	-0.136688	0.751071	0.922912
chr1	147599456	147600151	BCL9	1.94	1.09	0.32	0.29	2.21	0.25	1.05	0.38	0.92	4.48	0	6.25	1.15	1.17	2.97	2.53846	1.34395	0.306465	0.794555
chr1	147669720	147670796	ACP6	0.59	2.02	1.37	0.65	0.75	4.72	1.83	0.91	5.88	1.23	1.6	2.03	0	1.08	1.21	1.12037	0.163975	0.797802	0.938255
chr1	147908011	147908355	GJA8	92.28	95.61	92.92	96.67	95.94	85.02	91.58	95.83	98.18	88.79	86.51	88.71	88.75	94.68	88.19	0.931453	-0.102445	0.000566236	0.391942
chr1	147928241	147928974	GPR89B	1.87	1.25	1.75	2.06	1.31	1.67	1.23	0.39	0.86	2.46	1.46	0.69	0.56	1.65	1.29	0.781818	-0.355095	0.489141	0.83793
chr1	148014034	148014396	PDZK1P1	3.81	3.03	12.5	1.96	1.36	16.3	19.33	7.14	4.17	4.81	35.25	1.39	1.52	4.53	10.74	2.37086	1.24541	0.510466	0.84473
chr1	148014034	148014396	LINC02804	3.81	3.03	12.5	1.96	1.36	16.3	19.33	7.14	4.17	4.81	35.25	1.39	1.52	4.53	10.74	2.37086	1.24541	0.510466	0.84473
chr1	148014735	148015078	PDZK1P1	0.69	0.94	2.44	0	0.46	11.82	1.63	2.8	0	8.26	10.49	0.9	3.42	0.91	5.77	6.34066	2.66463	0.111542	0.781453
chr1	148014735	148015078	LINC02804	0.69	0.94	2.44	0	0.46	11.82	1.63	2.8	0	8.26	10.49	0.9	3.42	0.91	5.77	6.34066	2.66463	0.111542	0.781453
chr1	148048703	148049461	PDE4DIPP1	2.84	2.35	2.93	2.38	2.76	5.09	8.91	8.91	6.99	2.77	4.71	5.56	3.8	2.65	4.21	1.58868	0.667828	0.0778945	0.781453
chr1	148060306	148060698	PDE4DIPP1	4.41	2.67	6.13	0.72	2.14	6.82	5.94	6	3.85	3.27	4.78	0	4.35	3.21	3.1	0.965732	-0.0503052	0.938927	0.980828
chr1	148061373	148061586	PDE4DIPP1	14.75	36.9	34.12	1.09	15.46	25.26	19.42	30.65	32.43	19.44	14.44	33.33	43.59	20.46	27.7	1.35386	0.43708	0.467422	0.830341
chr1	148146122	148146930	ABHD17AP1	92.44	93.7	91.18	92.54	92.95	89.47	92.74	95.29	93.95	86.13	91.51	93.2	94.3	92.56	91.28	0.986171	-0.0200903	0.536888	0.853881
chr1	148146122	148146930	NBPF11	92.44	93.7	91.18	92.54	92.95	89.47	92.74	95.29	93.95	86.13	91.51	93.2	94.3	92.56	91.28	0.986171	-0.0200903	0.536888	0.853881
chr1	148148925	148149685	ABHD17AP1	94.01	89.7	78.3	93.7	90.91	91.27	92.67	93.1	93.1	89.14	90.88	90.73	93.69	89.32	91.11	1.02004	0.0286257	0.581584	0.867014
chr1	148148925	148149685	NBPF11	94.01	89.7	78.3	93.7	90.91	91.27	92.67	93.1	93.1	89.14	90.88	90.73	93.69	89.32	91.11	1.02004	0.0286257	0.581584	0.867014
chr1	148151367	148152377	NBPF11	1.17	3.54	2.15	1.78	2.31	1.27	1.82	0.99	0.61	1.1	0.31	1.01	0	2.19	0.6	0.273973	-1.86789	0.0131712	0.781453
chr1	148263174	148263476	RNVU1-22	0.89	4.35	1.94	2.63	0.65	8.08	0.63	5.67	5.71	0	0	0	0.56	2.09	0.14	0.066986	-3.9	0.0417204	0.781453
chr1	148280753	148281059	LINC01731	1.59	4.08	2.21	2.08	3.06	1.44	1.04	0.56	1.55	0.7	0	3.31	1.32	2.6	1.33	0.511538	-0.967087	0.187218	0.781453
chr1	148280753	148281059	LINC02806	1.59	4.08	2.21	2.08	3.06	1.44	1.04	0.56	1.55	0.7	0	3.31	1.32	2.6	1.33	0.511538	-0.967087	0.187218	0.781453
chr1	148402395	148402693	PDE4DIPP6	0.74	3.54	1.57	0.68	2.5	1.42	4.94	2.78	0.69	3.45	5.56	3.45	0.62	1.81	3.27	1.80663	0.853301	0.262811	0.784718
chr1	148458796	148460187	LINC01138	0.47	1.27	0.79	0.96	0.82	1.49	0.4	1.57	0.69	1.2	1.44	0.92	0.54	0.86	1.02	1.18605	0.246161	0.51269	0.845803
chr1	148748557	148749049	NUDT4B	1.69	1.21	1.3	2.74	1.64	4.04	1.32	2.94	2.3	0.92	0.26	3.39	0.82	1.72	1.35	0.784884	-0.349449	0.648385	0.89084
chr1	148808521	148808883	PDE4DIP	3.39	3.41	1.3	4.62	1.64	19.88	0	5.18	8.44	5.34	3.12	21.34	3.12	2.87	8.23	2.8676	1.51984	0.311426	0.796977
chr1	148844203	148844643	PDE4DIP	1.73	2.46	1.11	4.26	1.59	0.8	1.49	2.58	2.3	0	0	0.85	2.01	2.23	0.72	0.32287	-1.63097	0.0761626	0.781453
chr1	148952011	148953149	PDE4DIP	0.92	1.6	1.68	3.57	1.78	2.37	1.67	1.42	1.03	0.26	1.22	1.73	1.11	1.91	1.08	0.565445	-0.822541	0.167838	0.781453
chr1	149390844	149391541	NOTCH2NLC	1.04	0.68	0.72	2.43	1.13	0.96	0.56	0.75	0.6	1.42	0.4	0.41	1.71	1.2	0.98	0.816667	-0.29218	0.659608	0.893412
chr1	149606799	149608359	LINC00869	1.1	0.33	0.54	0.32	0.47	0.61	1.53	1.02	0.9	0.59	0.68	0	0.75	0.55	0.5	0.909091	-0.137503	0.839997	0.95194
chr1	149636431	149636752	LINC00869	1.05	0.7	3.9	0.98	1.47	1.3	1.53	0	2.25	0.7	0	0	2.33	1.62	0.76	0.469136	-1.09192	0.317689	0.798085
chr1	149646652	149647241	LINC00869	5.5	3.14	4.68	3.12	11.38	7.79	2.65	8.27	2.99	8.56	13.97	3.27	17.98	5.56	10.95	1.96942	0.977774	0.198463	0.781453
chr1	149746992	149747368	PDE4DIPP7	1.31	0.86	12.17	25.81	0.96	1.34	16.77	12.97	1.49	12.66	4.38	5.62	10.64	8.22	8.32	1.01216	0.0174445	0.985165	0.995151
chr1	149747764	149748090	PDE4DIPP7	1.91	0.58	4.17	6.72	2.83	1.9	0	3.08	1.59	2.04	6.93	3.03	3.23	3.24	3.81	1.17593	0.233797	0.717671	0.911378
chr1	149792572	149793433	H2BC18	1.44	3.64	1.24	1.87	1.54	1.84	0.28	1.34	1.27	0.97	0.44	0.92	2.74	1.95	1.27	0.651282	-0.618646	0.345704	0.798085
chr1	149792572	149793433	FCGR1A	1.44	3.64	1.24	1.87	1.54	1.84	0.28	1.34	1.27	0.97	0.44	0.92	2.74	1.95	1.27	0.651282	-0.618646	0.345704	0.798085
chr1	149811969	149812469	H2BC18	0	1.29	1.39	1.5	1.18	1.42	2	0.5	0	3.8	1.97	0.75	0.85	1.07	1.84	1.71963	0.782095	0.369191	0.798085
chr1	149813037	149813657	H3C13	0.85	2.49	2.25	1.47	1.81	4.91	1.51	0.42	0	1.23	1.32	0	0	1.77	0.64	0.361582	-1.46761	0.0509431	0.781453
chr1	149832130	149833217	H4C14	2.06	0	2.21	1.9	1.06	0.94	2.02	1.47	1.27	1.03	0.53	0	1.4	1.45	0.74	0.510345	-0.970455	0.211967	0.781453
chr1	149840182	149843477	H3C14	1.17	0.94	1.35	1.96	1.51	1.06	1.35	1.33	2.32	1.36	1.01	1.61	1.07	1.39	1.26	0.906475	-0.141661	0.593786	0.870739
chr1	149840182	149843477	H2AC18	1.17	0.94	1.35	1.96	1.51	1.06	1.35	1.33	2.32	1.36	1.01	1.61	1.07	1.39	1.26	0.906475	-0.141661	0.593786	0.870739
chr1	149840182	149843477	H2BC19P	1.17	0.94	1.35	1.96	1.51	1.06	1.35	1.33	2.32	1.36	1.01	1.61	1.07	1.39	1.26	0.906475	-0.141661	0.593786	0.870739
chr1	149850334	149853629	H2BC20P	1.13	1.44	1.08	2.14	1.26	1.21	1.21	1.36	0.96	2	1.48	0.87	1.67	1.41	1.5	1.06383	0.0892676	0.766199	0.929262
chr1	149850334	149853629	H2AC19	1.13	1.44	1.08	2.14	1.26	1.21	1.21	1.36	0.96	2	1.48	0.87	1.67	1.41	1.5	1.06383	0.0892676	0.766199	0.929262
chr1	149850334	149853629	H3C15	1.13	1.44	1.08	2.14	1.26	1.21	1.21	1.36	0.96	2	1.48	0.87	1.67	1.41	1.5	1.06383	0.0892676	0.766199	0.929262
chr1	149850334	149853629	H4C15	1.13	1.44	1.08	2.14	1.26	1.21	1.21	1.36	0.96	2	1.48	0.87	1.67	1.41	1.5	1.06383	0.0892676	0.766199	0.929262
chr1	149860598	149861685	H4C15	1.44	1.31	0.87	0.84	1.43	3.07	1.22	1.64	1.72	2.18	1.19	1.6	1.71	1.18	1.67	1.41525	0.501061	0.095212	0.781453
chr1	149886219	149887920	H2BC21	1.35	0.96	1.22	0.66	2.05	0.55	0.34	0.78	1.32	0.98	1.59	1.11	0.52	1.25	1.05	0.84	-0.251539	0.55614	0.858174
chr1	149886219	149887920	H2AC20	1.35	0.96	1.22	0.66	2.05	0.55	0.34	0.78	1.32	0.98	1.59	1.11	0.52	1.25	1.05	0.84	-0.251539	0.55614	0.858174
chr1	149886219	149887920	H2AC21	1.35	0.96	1.22	0.66	2.05	0.55	0.34	0.78	1.32	0.98	1.59	1.11	0.52	1.25	1.05	0.84	-0.251539	0.55614	0.858174
chr1	149899526	149900393	BOLA1	19.9	15.71	24.3	21.82	21.61	23.26	19.78	20.51	25.09	20.91	28.95	24.91	23.51	20.67	24.57	1.18868	0.249359	0.123692	0.781453
chr1	149927733	149928001	SF3B4	0.92	0	0.46	0.61	1.57	1.37	0.54	2	2.23	4.69	2.08	0	0.78	0.71	1.89	2.66197	1.4125	0.340101	0.798085
chr1	150010204	150010911	OTUD7B	2.27	0.83	0.6	1.28	0.97	2.74	0.92	0.89	1.72	0.59	2.28	0	1.21	1.19	1.02	0.857143	-0.222392	0.776586	0.932756
chr1	150067267	150067758	VPS45	2.05	4.29	1.14	3.03	0.49	1.43	4.55	1.54	3.75	1.07	2.86	0	2.15	2.2	1.52	0.690909	-0.533432	0.484493	0.835387
chr1	150067267	150067758	OTUD7B	2.05	4.29	1.14	3.03	0.49	1.43	4.55	1.54	3.75	1.07	2.86	0	2.15	2.2	1.52	0.690909	-0.533432	0.484493	0.835387
chr1	150149505	150150888	PLEKHO1	1.35	1.19	1.54	1.13	0.79	1.38	0.67	1.34	0.77	0.86	1.13	1.05	0.73	1.2	0.94	0.783333	-0.352302	0.140102	0.781453
chr1	150234623	150235494	ANP32E	0.17	1.08	0.21	0.7	0.67	1	1.06	2.04	0.34	0.95	0.86	1.63	0.87	0.57	1.08	1.89474	0.921998	0.0834367	0.781453
chr1	150268647	150269254	APH1A	1.11	1.05	2	0.45	1.25	1.03	1.54	3.23	0.57	0	1.28	1.04	0.64	1.17	0.74	0.632479	-0.660911	0.288463	0.790564
chr1	150268647	150269254	C1orf54	1.11	1.05	2	0.45	1.25	1.03	1.54	3.23	0.57	0	1.28	1.04	0.64	1.17	0.74	0.632479	-0.660911	0.288463	0.790564
chr1	150294056	150294269	MRPS21	0	1.37	2.5	0	0	0	0.81	4.82	0	0.86	0	0	5.97	0.77	1.71	2.22078	1.15107	0.574884	0.865638
chr1	150321386	150321691	PRPF3	1.55	0.65	0.52	2.13	0	0.45	0.52	1.25	0	1.77	1.59	1.56	0	0.97	1.23	1.26804	0.342601	0.658724	0.8934
chr1	150364355	150364580	RPRD2	1.08	0.72	0	0	0	0.7	2.47	0	1.37	0	1.52	0.71	2.04	0.36	1.07	2.97222	1.57154	0.224721	0.781453
chr1	150515560	150515940	FALEC	1.14	0	1.66	2.94	0	0	0.41	0.72	3.25	0.34	0	4.04	0	1.15	1.09	0.947826	-0.0773059	0.96445	0.98814
chr1	150548873	150549892	ADAMTSL4-AS2	7.39	7.33	6.89	6.94	5.98	8.49	6.91	9.15	8.42	7.03	14.05	4.54	2.75	6.91	7.09	1.02605	0.0370996	0.944974	0.982829
chr1	150548873	150549892	ADAMTSL4	7.39	7.33	6.89	6.94	5.98	8.49	6.91	9.15	8.42	7.03	14.05	4.54	2.75	6.91	7.09	1.02605	0.0370996	0.944974	0.982829
chr1	150557179	150557428	ADAMTSL4	87.1	94.4	96.13	88.1	80.9	92.47	91.18	95.38	96.67	85.37	90.12	90	96.55	89.33	90.51	1.01321	0.0189318	0.749925	0.922424
chr1	150561599	150561825	ADAMTSL4-AS1	3.12	2.29	1.22	1.02	0	1.32	0	1.85	0	3.12	1.14	0	0	1.53	1.06	0.69281	-0.529468	0.628849	0.884572
chr1	150578852	150579877	MCL1	1.17	1.25	0.81	1.43	1.17	1.21	0.59	0.2	1.28	1.65	0.68	1.7	0.77	1.17	1.2	1.02564	0.0365258	0.913466	0.973425
chr1	150629234	150629725	ENSA	0	2.2	1.81	0.54	1.27	0	0.77	0.91	0.48	0.57	0.58	1.19	3.77	1.16	1.53	1.31897	0.399407	0.691872	0.905591
chr1	150926143	150926363	SETDB1	0	1.71	1.89	3.51	0	3.51	1.65	1.83	2.04	1.03	3.51	0	1.82	1.42	1.59	1.11972	0.163135	0.870601	0.96171
chr1	150974020	150975474	CERS2	2.61	2.35	1.71	4.11	1.77	1.88	3.13	2.1	1.28	6.67	0.68	1.78	2.57	2.51	2.92	1.16335	0.218281	0.779517	0.933172
chr1	151008259	151008616	MINDY1	0.55	1.16	0.87	2.07	0.57	1.33	0.67	1.9	0	0	1.92	1.83	1.25	1.04	1.25	1.20192	0.265344	0.709349	0.90816
chr1	151008259	151008616	PRUNE1	0.55	1.16	0.87	2.07	0.57	1.33	0.67	1.9	0	0	1.92	1.83	1.25	1.04	1.25	1.20192	0.265344	0.709349	0.90816
chr1	151047735	151048151	C1orf56	0.51	1.66	0.61	1.18	0.82	2.52	0	2.11	4.23	2.08	5.88	0.38	2.61	0.96	2.74	2.85417	1.51307	0.219457	0.781453
chr1	151059291	151059876	CDC42SE1	2.71	0.64	2.08	0.95	1.63	1.03	0.88	1.16	2.05	1.44	0.64	0	0.69	1.6	0.69	0.43125	-1.2134	0.0983612	0.781453
chr1	151070394	151071095	GABPB2	0.29	1.2	1.78	1.95	1.11	1.78	0.59	2.09	0	0	3.31	0.82	2.3	1.27	1.61	1.26772	0.342233	0.690463	0.905187
chr1	151131209	151133624	SEMA6C	73.94	66.77	67.45	55.72	63.15	63.8	60.9	75.65	71.25	64.75	66.74	63.36	69.39	65.41	66.06	1.00994	0.0142653	0.848131	0.954651
chr1	151145573	151146897	SEMA6C	6.58	6.91	3.8	7.75	4.55	7.14	5.31	3.71	6.88	6.45	4.05	5.34	10.36	5.92	6.55	1.10642	0.145898	0.701624	0.906202
chr1	151198371	151199056	PIP5K1A	0.96	1.3	1.12	0	0.38	2.03	0.24	0	0	0.61	1.06	0.57	1.21	0.75	0.86	1.14667	0.197446	0.716455	0.911059
chr1	151281182	151283293	ZNF687-AS1	1.17	0.94	1.78	1.99	1.21	2.6	1.02	1.97	3.09	1.41	0.87	1.13	1.05	1.42	1.11	0.78169	-0.355332	0.232059	0.781453
chr1	151281182	151283293	ZNF687	1.17	0.94	1.78	1.99	1.21	2.6	1.02	1.97	3.09	1.41	0.87	1.13	1.05	1.42	1.11	0.78169	-0.355332	0.232059	0.781453
chr1	151346850	151347069	RFX5	0.88	0.65	1.14	3.12	0	0	1	0	1.85	0	1.41	2.44	2.22	1.16	1.52	1.31035	0.389947	0.652114	0.891591
chr1	151346850	151347069	RFX5-AS1	0.88	0.65	1.14	3.12	0	0	1	0	1.85	0	1.41	2.44	2.22	1.16	1.52	1.31035	0.389947	0.652114	0.891591
chr1	151399381	151400106	PSMB4	1.06	1.05	1.45	0	1.52	2.11	0.73	1.94	0.4	1.53	0.97	1.42	0.95	1.02	1.22	1.19608	0.258311	0.540345	0.854562
chr1	151458750	151459556	POGZ	1.23	0.78	1.48	0.76	1.17	0.65	0.77	1.5	1.67	0.72	1.76	1.08	3.19	1.08	1.69	1.56482	0.645992	0.353759	0.798085
chr1	151511097	151511642	CGN	2.38	2.29	0.51	1.02	0.69	1.62	0.99	1.82	1.99	0.62	0	2.36	1.39	1.38	1.09	0.789855	-0.34034	0.67433	0.898006
chr1	151540185	151540723	TUFT1	0.74	0.34	1.16	0	1.38	0	1.07	2.03	0.83	0.53	0.63	1.98	0	0.72	0.78	1.08333	0.115477	0.906153	0.971334
chr1	151611898	151612729	SNX27	0.94	0.93	1.9	2.43	0.36	0.7	1.02	0.61	2.65	1.07	0.72	0.89	0.54	1.31	0.8	0.610687	-0.711495	0.253605	0.782994
chr1	151762969	151763617	MRPL9	0.73	0.95	0	0.75	0.32	0.92	1.24	2.12	0	1.48	1.65	1.57	0.9	0.55	1.4	2.54546	1.34792	0.0100525	0.781453
chr1	151762969	151763617	OAZ3	0.73	0.95	0	0.75	0.32	0.92	1.24	2.12	0	1.48	1.65	1.57	0.9	0.55	1.4	2.54546	1.34792	0.0100525	0.781453
chr1	151790128	151791531	TDRKH-AS1	0.87	1.73	0.59	0.99	0.54	2.09	0.9	1.57	2.86	0.78	1.77	1.53	0.66	0.94	1.19	1.26596	0.340228	0.513633	0.846086
chr1	151790128	151791531	TDRKH	0.87	1.73	0.59	0.99	0.54	2.09	0.9	1.57	2.86	0.78	1.77	1.53	0.66	0.94	1.19	1.26596	0.340228	0.513633	0.846086
chr1	151837984	151839208	C2CD4D	0.9	1.88	3.85	3.31	3.3	8.41	3.77	7.14	5.85	2.82	3.72	3.14	5.19	2.65	3.72	1.40377	0.489311	0.201134	0.781453
chr1	151837984	151839208	C2CD4D-AS1	0.9	1.88	3.85	3.31	3.3	8.41	3.77	7.14	5.85	2.82	3.72	3.14	5.19	2.65	3.72	1.40377	0.489311	0.201134	0.781453
chr1	151839777	151840049	C2CD4D	1.31	0.39	0	0.58	3.23	0.64	0	1.73	0	1.61	0.85	1.8	2.99	1.1	1.81	1.64545	0.718487	0.359609	0.798085
chr1	151839777	151840049	C2CD4D-AS1	1.31	0.39	0	0.58	3.23	0.64	0	1.73	0	1.61	0.85	1.8	2.99	1.1	1.81	1.64545	0.718487	0.359609	0.798085
chr1	151909287	151909931	THEM4	0.19	0.88	1.23	2.01	1.48	0.26	0.24	1.06	1.34	2.93	1.02	1.67	0.5	1.16	1.53	1.31897	0.399407	0.56662	0.862299
chr1	151993181	151994417	S100A10	0.96	1.36	2.31	1.75	1.82	1.05	1.44	2.35	0.47	1.31	0.17	2.31	1.45	1.64	1.31	0.79878	-0.32413	0.537081	0.853881
chr1	152036362	152036636	S100A11	0	2.08	1.5	0	0.79	2.05	0.93	0	5.13	0.52	2.83	0	0	0.87	0.84	0.965517	-0.0506264	0.964931	0.988435
chr1	152107521	152112739	TCHH	7.67	17.48	18.47	11.71	5.17	23.43	4.88	21.79	10.62	6.32	10.78	8.65	4.68	12.1	7.61	0.628926	-0.669038	0.178935	0.781453
chr1	152214974	152215187	HRNR	92.57	78.23	89.56	89.31	95.45	87.5	96.84	92.59	95	87.93	87.72	87.96	94.2	89.02	89.45	1.00483	0.00695144	0.901618	0.970944
chr1	152216384	152216597	HRNR	96	95.96	91.94	89.04	96.7	88.51	93.84	95.83	90.83	88.24	89.29	80	97.75	93.93	88.82	0.945598	-0.0807011	0.262564	0.784718
chr1	152515581	152515794	CRCT1	3.62	6.06	14.71	4.14	2.92	16.05	1.77	1.96	20.44	5.69	4.55	14.02	6.67	6.29	7.73	1.22894	0.297409	0.650544	0.891036
chr1	153260996	153261837	LORICRIN	1.06	1	1.52	1.31	0.21	4.11	1.28	5.92	1.43	1.67	3.69	4.51	1.03	1.02	2.72	2.66667	1.41504	0.127115	0.781453
chr1	153535948	153536364	S100A6	1.13	0.73	0.75	0.74	0.82	2.04	1.18	0.74	1.45	0	1.33	0	0	0.83	0.33	0.39759	-1.33065	0.229432	0.781453
chr1	153633701	153634498	CHTOP	4.83	9.89	9.09	4.4	7.18	7.93	5.72	8.93	9.11	4.1	8.3	8.09	6.22	7.08	6.68	0.943503	-0.083901	0.793393	0.937293
chr1	153633701	153634498	S100A13	4.83	9.89	9.09	4.4	7.18	7.93	5.72	8.93	9.11	4.1	8.3	8.09	6.22	7.08	6.68	0.943503	-0.083901	0.793393	0.937293
chr1	153658589	153658893	SNAPIN	2.56	1.83	2.38	0.4	0	0	1.55	3.45	0	0	0.84	0	0	1.43	0.21	0.146853	-2.76756	0.0792268	0.781453
chr1	153670842	153671053	ILF2	3.51	0	4.69	0	1.92	2.24	0	1.1	1.06	1.52	2.9	0	0.68	2.02	1.27	0.628713	-0.669527	0.52816	0.850789
chr1	153678354	153679899	NPR1	1.46	2.78	2.04	1.82	0.79	4.87	2.8	3.68	2.71	1.36	4.87	3.75	2.02	1.78	3	1.68539	0.753085	0.230994	0.781453
chr1	153689727	153689963	MIR8083	94.29	84.25	86.9	88.03	88.41	90.77	88.81	92.19	80	89.74	66.67	90.36	91.43	88.38	84.55	0.956664	-0.0639158	0.575053	0.865638
chr1	153689727	153689963	NPR1	94.29	84.25	86.9	88.03	88.41	90.77	88.81	92.19	80	89.74	66.67	90.36	91.43	88.38	84.55	0.956664	-0.0639158	0.575053	0.865638
chr1	153775179	153776222	SLC27A3	1.52	0.58	0.27	0	0	1.29	0.8	2.82	0	1.92	0	0.47	0	0.47	0.6	1.2766	0.352302	0.82633	0.947281
chr1	153922361	153922810	GATAD2B	1.12	0.5	0	0.76	0.37	1.17	2.84	1.3	1.38	1.66	1.12	0.8	0	0.55	0.9	1.63636	0.710494	0.4244	0.812975
chr1	153941867	153942102	DENND4B	96.8	94.16	92	95.95	95.83	92.74	93.46	90.18	100	90.62	92.39	91.95	98.48	94.95	93.36	0.983254	-0.0243639	0.455921	0.824268
chr1	153945896	153946858	DENND4B	1.14	0.28	0.86	0.94	1.44	1.49	1.12	0.78	0.65	0	0.78	0.74	1.28	0.93	0.7	0.752688	-0.409876	0.504038	0.843528
chr1	153958070	153958654	CRTC2	4.74	1.03	1.78	1.17	1.31	1.82	5.43	1.12	0.7	1.92	0.72	0.71	1.34	2.01	1.17	0.58209	-0.780686	0.316013	0.798085
chr1	153963305	153963652	SLC39A1	0	0	1.21	1.7	1.04	0	0.47	0	2.07	0.82	0.89	1.15	0	0.79	0.72	0.911392	-0.133856	0.86392	0.960013
chr1	153967167	153967504	CREB3L4	1.26	0.75	1.26	0.94	1.19	0	1.23	1.77	0.7	0	0.96	0	1.49	1.08	0.61	0.564815	-0.82415	0.299444	0.792422
chr1	153967167	153967504	SLC39A1	1.26	0.75	1.26	0.94	1.19	0	1.23	1.77	0.7	0	0.96	0	1.49	1.08	0.61	0.564815	-0.82415	0.299444	0.792422
chr1	153977236	153978049	JTB	1.88	0.37	1.38	1.09	0.3	0.52	1.32	0.8	1.92	1.76	0.86	0.45	1.01	1	1.02	1.02	0.0285692	0.969731	0.990127
chr1	153990751	153991034	RPS27	0.42	0.85	2.11	0	0	2.65	1.02	0	1.56	0.4	0	1.35	0	0.68	0.44	0.647059	-0.628031	0.650954	0.891247
chr1	154182792	154183450	TPM3	0.98	0.68	0.7	3.68	2.36	1.26	1.05	1.22	1.73	2.17	2.03	3.09	1.49	1.68	2.19	1.30357	0.382469	0.474046	0.832063
chr1	154220367	154221312	C1orf43	0.96	0.54	0.88	0.36	1.09	0.69	0.49	1.16	1.14	0.63	2.38	0.48	0.39	0.77	0.97	1.25974	0.333126	0.702451	0.906202
chr1	154220367	154221312	UBAP2L	0.96	0.54	0.88	0.36	1.09	0.69	0.49	1.16	1.14	0.63	2.38	0.48	0.39	0.77	0.97	1.25974	0.333126	0.702451	0.906202
chr1	154272234	154272813	HAX1	4.62	1.63	1.86	0.95	0.47	1.82	1.7	1.54	2.74	1.2	1.55	3.57	0.93	1.91	1.81	0.947644	-0.0775829	0.923418	0.976819
chr1	154325562	154326068	ATP8B2	0.6	2.12	1.77	1.57	0.87	0.96	1.15	0.65	1.6	1.28	1.96	2.17	1.15	1.39	1.64	1.17986	0.238611	0.523273	0.849053
chr1	154328499	154329052	ATP8B2	4.69	5.38	3.57	2.29	2.46	2.54	3.08	4.79	5.01	1.54	2.9	3.9	2.49	3.68	2.71	0.736413	-0.441413	0.252882	0.782994
chr1	154405194	154405969	IL6R	1.22	2	2.23	1.33	0.98	0.34	1.2	0	0.92	1.66	1.45	1.85	0.54	1.55	1.38	0.890323	-0.167599	0.653838	0.892122
chr1	154405194	154405969	IL6R-AS1	1.22	2	2.23	1.33	0.98	0.34	1.2	0	0.92	1.66	1.45	1.85	0.54	1.55	1.38	0.890323	-0.167599	0.653838	0.892122
chr1	154501631	154503223	SHE	17.67	13.48	10.46	8.53	9.19	18.24	12.07	18.41	16.55	13.71	12.63	13.43	12.36	11.87	13.03	1.09773	0.134517	0.530641	0.851465
chr1	154501631	154503223	TDRD10	17.67	13.48	10.46	8.53	9.19	18.24	12.07	18.41	16.55	13.71	12.63	13.43	12.36	11.87	13.03	1.09773	0.134517	0.530641	0.851465
chr1	154558205	154559089	UBE2Q1	0.94	1.63	1.12	1.88	1.19	2.09	0.6	1.3	0.84	5.69	1.96	1.16	1.82	1.35	2.66	1.97037	0.978467	0.294025	0.791281
chr1	154567757	154568097	CHRNB2	1.25	0	0.53	1.99	1.83	12.75	2.61	6.11	3	4.76	0	2.29	2.33	1.12	2.34	2.08929	1.06301	0.306769	0.794714
chr1	154571342	154572237	CHRNB2	92.75	94.76	95.09	92.91	90.7	91.69	91.67	91.47	95.56	86.38	90	90.13	89.21	93.24	88.93	0.953775	-0.0682791	0.00896738	0.781453
chr1	154607904	154608321	ADAR	0.4	0.85	1.37	3.87	0.71	1.11	0.25	0.8	1.31	0.91	2.12	0.61	0.74	1.44	1.09	0.756944	-0.401742	0.647272	0.890778
chr1	154627287	154628029	ADAR	1.29	0	1.93	1.33	1.02	0.39	0.26	1.03	1.72	1.64	1.09	0.7	0.55	1.11	1	0.900901	-0.15056	0.774035	0.932172
chr1	154760346	154760960	KCNN3	3.7	1.39	1.91	6.58	3.88	3.3	4.94	3.98	7.93	6.13	7.66	5.48	8.2	3.49	6.87	1.96848	0.977083	0.0199969	0.781453
chr1	154772110	154772388	KCNN3	95.51	95.48	91.76	91.39	94.64	92.45	96.08	96.63	93.55	86.46	78.51	84	75	93.76	80.99	0.863801	-0.211229	0.0114827	0.781453
chr1	154936486	154937455	PMVK	0.5	0.48	1.9	0.66	1.14	1.02	0.81	0.64	1.24	1.27	0.5	2.11	1.6	0.94	1.37	1.45745	0.543443	0.352423	0.798085
chr1	154961452	154962259	PYGO2	0.35	1.99	1.21	4.35	0	0	1	0.66	1.56	1.34	0.91	0.67	0.45	1.58	0.84	0.531646	-0.911462	0.402072	0.807621
chr1	154973761	154974022	SHC1	2.67	2.25	0.67	0	1.3	1.61	4	1.28	0	0	2.53	2.67	0	1.38	1.3	0.942029	-0.0861566	0.933905	0.979774
chr1	154974266	154975010	SHC1	1.32	1.91	1.02	0.88	0.97	0	1.42	2.02	1.25	0.31	1.18	0.8	1.07	1.22	0.84	0.688525	-0.538419	0.203126	0.781453
chr1	154974266	154975010	CKS1B	1.32	1.91	1.02	0.88	0.97	0	1.42	2.02	1.25	0.31	1.18	0.8	1.07	1.22	0.84	0.688525	-0.538419	0.203126	0.781453
chr1	155000774	155001882	ZBTB7B	1.36	1.08	0.53	1.18	1.75	0.37	1.75	1.12	0.83	0.39	0	0.98	1.19	1.18	0.64	0.542373	-0.882643	0.16197	0.781453
chr1	155003371	155004060	ZBTB7B	0.79	1.17	0.96	0	1.67	1.31	0.52	0	0	1.06	1.2	1.61	1.01	0.92	1.22	1.32609	0.407175	0.361806	0.798085
chr1	155050512	155051856	DCST1	0.85	1.01	0.93	1.5	0.52	0.59	1.28	1.14	1.51	1.72	0.4	1.68	0.61	0.96	1.1	1.14583	0.196397	0.730687	0.914975
chr1	155050512	155051856	DCST1-AS1	0.85	1.01	0.93	1.5	0.52	0.59	1.28	1.14	1.51	1.72	0.4	1.68	0.61	0.96	1.1	1.14583	0.196397	0.730687	0.914975
chr1	155050512	155051856	ADAM15	0.85	1.01	0.93	1.5	0.52	0.59	1.28	1.14	1.51	1.72	0.4	1.68	0.61	0.96	1.1	1.14583	0.196397	0.730687	0.914975
chr1	155062449	155064102	EFNA4	12.46	13.83	13.22	9.8	10.34	15.43	11.11	12.9	9	6.34	11.36	16.86	13.01	11.93	11.89	0.996647	-0.00484548	0.987919	0.995773
chr1	155062449	155064102	DCST1-AS1	12.46	13.83	13.22	9.8	10.34	15.43	11.11	12.9	9	6.34	11.36	16.86	13.01	11.93	11.89	0.996647	-0.00484548	0.987919	0.995773
chr1	155062449	155064102	ADAM15	12.46	13.83	13.22	9.8	10.34	15.43	11.11	12.9	9	6.34	11.36	16.86	13.01	11.93	11.89	0.996647	-0.00484548	0.987919	0.995773
chr1	155078679	155082545	EFNA3	1.7	2.17	1.68	1.94	3.35	6.11	2.19	5.07	2.56	1.68	4.11	2.21	3.01	2.17	2.75	1.26728	0.341736	0.383862	0.802408
chr1	155084711	155085580	EFNA3	1.27	0.84	1.54	1.8	0.8	1.07	0.96	1.28	2.45	2.24	0	1.06	0.58	1.25	0.97	0.776	-0.365871	0.614746	0.87834
chr1	155125958	155127975	EFNA1	22.78	26.12	15.41	17.55	23.55	26.36	21.21	27.11	26.7	25.45	30.32	10.79	27.19	21.08	23.44	1.11195	0.153097	0.645757	0.889935
chr1	155135531	155136135	SLC50A1	0.39	1.1	2.52	0.36	1.15	0.52	1.4	0.65	1.79	1.54	1.28	0.46	0.38	1.1	0.92	0.836364	-0.257797	0.710367	0.908517
chr1	155140500	155140703	DPM3	1.85	0	1.23	0	0	1.06	0.81	1.83	0	2.63	0	3.45	1.23	0.62	1.83	2.95161	1.5615	0.221829	0.781453
chr1	155172866	155173462	KRTCAP2	1.5	1.11	1.19	0.86	1.23	0.94	0.77	0	1.65	1.68	0	2.44	1.28	1.18	1.35	1.14407	0.194173	0.76128	0.927052
chr1	155188536	155192004	MUC1	86.96	85.26	90.81	83.81	88.99	93.37	81.84	94.81	82.44	24.78	88.04	68.42	86.69	87.17	66.98	0.768384	-0.380101	0.265144	0.784718
chr1	155194408	155195369	THBS3-AS1	3.39	3.37	5.06	3.74	3.9	2.05	3.74	3.57	1.88	2.36	2.99	2.1	2.69	3.89	2.54	0.652956	-0.614942	0.00869052	0.781453
chr1	155194408	155195369	MIR92B	3.39	3.37	5.06	3.74	3.9	2.05	3.74	3.57	1.88	2.36	2.99	2.1	2.69	3.89	2.54	0.652956	-0.614942	0.00869052	0.781453
chr1	155208756	155209168	MTX1	0.52	1.02	0	0.89	2.07	2.22	2.16	1.21	0	0.5	0.74	0	0.8	0.9	0.51	0.566667	-0.819427	0.353112	0.798085
chr1	155208756	155209168	THBS3	0.52	1.02	0	0.89	2.07	2.22	2.16	1.21	0	0.5	0.74	0	0.8	0.9	0.51	0.566667	-0.819427	0.353112	0.798085
chr1	155250291	155250758	ENTREP3	1.19	2.13	0	0	0	3.61	0	0	3.57	1.46	17.65	1.56	2.4	0.66	5.77	8.74242	3.12803	0.288942	0.791072
chr1	155254833	155255864	ENTREP3	4.96	10.93	2.05	17.65	2.76	14.07	10.47	8.45	3.92	4.27	17.14	4.41	13.33	7.67	9.79	1.2764	0.352083	0.644164	0.889891
chr1	155269487	155269703	CLK2	93.8	97.14	95.62	86.67	100	94.59	90.48	96.97	100	82.14	91.3	89.33	98.46	94.65	90.31	0.954147	-0.0677165	0.327348	0.798085
chr1	155273070	155273645	CLK2	0.48	1.16	0.55	0.79	0.59	1.13	3.64	0.82	1.64	0	0	0	1.04	0.71	0.26	0.366197	-1.44931	0.184157	0.781453
chr1	155277200	155277957	HCN3	1.9	0.84	1.08	3.08	3.42	1.15	0.9	0.4	1.55	2.5	3.12	1.41	0	2.06	1.76	0.854369	-0.227069	0.733266	0.916532
chr1	155308616	155308952	PKLR	1.08	0	0.57	0	0.62	0	0.56	0	0	1.75	1.64	2.33	1.3	0.45	1.75	3.88889	1.95936	0.00350232	0.743641
chr1	155308616	155308952	FDPS	1.08	0	0.57	0	0.62	0	0.56	0	0	1.75	1.64	2.33	1.3	0.45	1.75	3.88889	1.95936	0.00350232	0.743641
chr1	155320815	155321210	RUSC1	2.73	5.48	0.95	0.62	0.75	0	18.9	12.08	3.25	0	8.65	20	1.83	2.11	7.62	3.61137	1.85255	0.312471	0.796977
chr1	155320815	155321210	RUSC1-AS1	2.73	5.48	0.95	0.62	0.75	0	18.9	12.08	3.25	0	8.65	20	1.83	2.11	7.62	3.61137	1.85255	0.312471	0.796977
chr1	155322678	155325642	RUSC1	5.87	4.62	9.18	10.76	4.65	6.53	8.25	7.16	10.09	4.73	4.7	10.31	5.53	7.02	6.32	0.900285	-0.151546	0.7156	0.910828
chr1	155322678	155325642	RUSC1-AS1	5.87	4.62	9.18	10.76	4.65	6.53	8.25	7.16	10.09	4.73	4.7	10.31	5.53	7.02	6.32	0.900285	-0.151546	0.7156	0.910828
chr1	155562495	155563489	ASH1L-AS1	1.82	1.4	0.61	1.39	1.16	1.08	1.23	1.47	0.96	1.52	0	1.23	0.6	1.28	0.84	0.65625	-0.607683	0.314839	0.798085
chr1	155562495	155563489	ASH1L	1.82	1.4	0.61	1.39	1.16	1.08	1.23	1.47	0.96	1.52	0	1.23	0.6	1.28	0.84	0.65625	-0.607683	0.314839	0.798085
chr1	155562495	155563489	MSTO1	1.82	1.4	0.61	1.39	1.16	1.08	1.23	1.47	0.96	1.52	0	1.23	0.6	1.28	0.84	0.65625	-0.607683	0.314839	0.798085
chr1	155609941	155610537	MSTO1	0.65	0.48	1.7	0	1.75	1.09	0	0.92	0.61	3.06	0	1.22	0	0.92	1.07	1.16304	0.217904	0.856327	0.957368
chr1	155688041	155689334	YY1AP1	1.33	0.99	0.79	0.63	1.82	1.21	1.23	0.26	1.15	1.05	0.49	0.24	0	1.11	0.44	0.396396	-1.33499	0.0695719	0.781453
chr1	155688041	155689334	DAP3	1.33	0.99	0.79	0.63	1.82	1.21	1.23	0.26	1.15	1.05	0.49	0.24	0	1.11	0.44	0.396396	-1.33499	0.0695719	0.781453
chr1	155745506	155746117	MSTO2P	0.28	0	0	2.22	1.98	3.41	2	1.96	1.82	3.52	0.93	1.69	0	0.9	1.53	1.7	0.765535	0.505198	0.843528
chr1	155745506	155746117	GON4L	0.28	0	0	2.22	1.98	3.41	2	1.96	1.82	3.52	0.93	1.69	0	0.9	1.53	1.7	0.765535	0.505198	0.843528
chr1	155859318	155859640	SYT11	1.77	2.53	3.49	0.75	2.94	1.28	2.29	1.43	2.14	2.56	0	2.86	0	2.3	1.35	0.586957	-0.768673	0.351698	0.798085
chr1	155859318	155859640	GON4L	1.77	2.53	3.49	0.75	2.94	1.28	2.29	1.43	2.14	2.56	0	2.86	0	2.3	1.35	0.586957	-0.768673	0.351698	0.798085
chr1	155860404	155860698	SYT11	0	1.27	2.67	0	0.91	1.89	1.39	2.82	1.79	1.25	1.96	1.11	0	0.97	1.08	1.1134	0.154975	0.868075	0.960802
chr1	155934281	155934516	KHDC4	2.45	0.96	0.7	0.48	2.69	0.88	0.73	2.19	0	0	4.35	1.43	3.57	1.46	2.34	1.60274	0.68054	0.463602	0.828779
chr1	155950860	155951107	ARHGEF2	89.66	82.8	90.66	96.55	96.52	92.45	92.19	95.73	95.15	70	97.96	85.07	94.59	91.24	86.9	0.952433	-0.0703105	0.556496	0.858174
chr1	155977887	155978699	ARHGEF2-AS2	1.14	0.45	1.25	0.7	1.95	0.2	0.64	2.33	1.3	1.41	1.09	1.05	2.24	1.1	1.45	1.31818	0.39855	0.387043	0.803612
chr1	155977887	155978699	ARHGEF2	1.14	0.45	1.25	0.7	1.95	0.2	0.64	2.33	1.3	1.41	1.09	1.05	2.24	1.1	1.45	1.31818	0.39855	0.387043	0.803612
chr1	156020598	156020989	SSR2	1.05	0.77	1.41	1.44	3.27	2.59	0	0.87	1.13	1.83	1.96	0.83	0	1.59	1.16	0.72956	-0.454901	0.518418	0.847084
chr1	156076552	156077593	MEX3A	47.84	58.44	53.16	49.35	40.04	39.52	41.95	84.09	42.92	59.56	63.77	61.26	44.41	49.77	57.25	1.15029	0.201999	0.212434	0.781453
chr1	156081448	156081933	MEX3A	1.4	3.44	4.07	1.72	3.64	2.23	2	1.03	1.67	2.04	8.09	2.1	4.44	2.85	4.17	1.46316	0.549086	0.438098	0.816966
chr1	156082281	156082799	MEX3A	2.48	1.3	0	1.29	0.82	2	1.02	0	1.9	0.8	1.6	4.05	0	1.18	1.61	1.36441	0.448274	0.674103	0.897927
chr1	156082281	156082799	LMNA	2.48	1.3	0	1.29	0.82	2	1.02	0	1.9	0.8	1.6	4.05	0	1.18	1.61	1.36441	0.448274	0.674103	0.897927
chr1	156106460	156106680	LMNA	0.98	1.89	1.59	0	2.17	2.88	0.64	2.13	1.89	0	1.96	1.53	0	1.33	0.87	0.654135	-0.61234	0.505782	0.843528
chr1	156114695	156115347	LMNA	0.65	0.97	1.19	3.2	1.21	0.82	1.59	0.92	0.83	2.41	1.51	0.71	2.17	1.44	1.7	1.18056	0.239466	0.677383	0.899443
chr1	156135916	156136380	LMNA	96.21	92.18	87.5	87.22	91.7	92.22	87.7	97.99	92.95	74.46	77.78	91.49	73.04	90.96	79.19	0.870602	-0.199915	0.061299	0.781453
chr1	156212793	156213306	SLC25A44	1.63	1.3	1.21	1.16	1.37	0.99	0.92	0	1.77	1.74	1.95	2.03	0.59	1.33	1.58	1.18797	0.248498	0.52583	0.849482
chr1	156212793	156213306	PMF1-BGLAP	1.63	1.3	1.21	1.16	1.37	0.99	0.92	0	1.77	1.74	1.95	2.03	0.59	1.33	1.58	1.18797	0.248498	0.52583	0.849482
chr1	156212793	156213306	PMF1	1.63	1.3	1.21	1.16	1.37	0.99	0.92	0	1.77	1.74	1.95	2.03	0.59	1.33	1.58	1.18797	0.248498	0.52583	0.849482
chr1	156216446	156216856	PMF1-BGLAP	94.12	95.42	93.98	96.19	94.37	93.83	92.68	94.46	85.82	83.24	92.53	87.16	91.43	94.82	88.59	0.934297	-0.0980469	0.0583462	0.781453
chr1	156216446	156216856	PMF1	94.12	95.42	93.98	96.19	94.37	93.83	92.68	94.46	85.82	83.24	92.53	87.16	91.43	94.82	88.59	0.934297	-0.0980469	0.0583462	0.781453
chr1	156245577	156246108	PAQR6	3.47	0	2.87	1.61	2.61	1.77	1.25	1.82	2.46	4.78	0.66	0.83	2.96	2.11	2.31	1.09479	0.13065	0.871416	0.96171
chr1	156282448	156282924	SMG5	2.19	2.24	1.1	2.57	1.87	0.58	2.52	1.88	0	2.14	1.06	0	1.68	1.99	1.22	0.613065	-0.705888	0.204708	0.781453
chr1	156291408	156291634	SMG5	29.37	26.67	6.16	12.12	27.83	32.67	26.67	15.38	21.51	66.67	45.95	26.25	28.12	20.43	41.75	2.04356	1.03109	0.105474	0.781453
chr1	156291408	156291634	TMEM79	29.37	26.67	6.16	12.12	27.83	32.67	26.67	15.38	21.51	66.67	45.95	26.25	28.12	20.43	41.75	2.04356	1.03109	0.105474	0.781453
chr1	156338382	156338651	TSACC	0.47	1.43	0.56	1.57	0	1.6	1.2	1.41	0	0	0	0	0	0.81	0	0	#NAME?	0.0546826	0.781453
chr1	156368967	156369460	RHBG	8.26	7.89	7.41	8.48	8.15	17.31	8.48	13.38	9.38	3.77	12.71	8.93	8.82	8.04	8.56	1.06468	0.0904158	0.796066	0.938161
chr1	156420611	156421927	MIR9-1HG	3.12	2.65	3.25	0.65	2.46	5.02	1.72	2.13	10.83	3.93	2.8	1.69	4.28	2.43	3.17	1.30453	0.383527	0.355819	0.798085
chr1	156499825	156501268	MEF2D	0.84	1.32	1.81	1.95	0.95	0.91	0.91	0.29	1.11	1.71	1.03	1.51	0.98	1.37	1.31	0.956204	-0.0646097	0.822779	0.946657
chr1	156572307	156572710	IQGAP3	1.27	2.19	1.9	3.45	0	7.84	0.7	1.77	3.81	2.68	5.02	4.44	2.22	1.76	3.59	2.03977	1.02841	0.0807564	0.781453
chr1	156591884	156592088	NAXE	3.03	4.2	0	3.26	2.7	2	2.74	0	0	0	2.74	2.03	1.14	2.64	1.48	0.560606	-0.834941	0.247718	0.782994
chr1	156623865	156625674	HAPLN2	3.3	2.44	3.13	2.52	2.01	7.54	3.39	4.7	2.98	2.87	3.5	2.84	2.42	2.68	2.91	1.08582	0.118786	0.506437	0.843797
chr1	156641847	156642655	BCAN	4.46	5.08	5.39	2.78	2.71	6.43	3.53	6.7	1.49	3.31	6.12	5.61	4.56	4.08	4.9	1.20098	0.264212	0.366116	0.798085
chr1	156646761	156647154	BCAN	17.15	21.52	29.14	19.02	19.47	28.7	22.61	53.33	41.54	18.31	21.95	21.43	12.31	21.26	18.5	0.870179	-0.200616	0.395928	0.806409
chr1	156657550	156657784	BCAN	0.61	0.83	2.3	2	2.04	2.4	0	0	1.37	1.22	0	0	2	1.56	0.8	0.512821	-0.963473	0.26078	0.784343
chr1	156676500	156677468	NES	4.21	6.84	6.52	4.19	4.89	12.21	7.21	8.91	16.76	9.75	7.95	13.14	6.13	5.33	9.24	1.73358	0.793757	0.0728276	0.781453
chr1	156705066	156706862	CRABP2	1.86	1.1	2.19	1.39	3.23	3.75	2.77	3.55	1.41	3.24	4.04	2.79	2.91	1.95	3.24	1.66154	0.732519	0.0278913	0.781453
chr1	156728319	156729124	ISG20L2	0.92	0.48	1.19	1.02	1.38	0.5	1.52	0.85	1.37	1.1	1.76	1.47	0.94	1	1.32	1.32	0.400538	0.227194	0.781453
chr1	156728319	156729124	METTL25B	0.92	0.48	1.19	1.02	1.38	0.5	1.52	0.85	1.37	1.1	1.76	1.47	0.94	1	1.32	1.32	0.400538	0.227194	0.781453
chr1	156741006	156741354	MRPL24	0.52	2.29	1.47	1.49	0	0	0.81	0	0	7.32	0.88	1.16	1.35	1.15	2.68	2.33044	1.2206	0.404052	0.807621
chr1	156750955	156752277	HDGF	0.95	1.87	1.47	1.13	0.48	0.23	1.24	0.94	1.35	3.6	1.41	1.08	1.08	1.18	1.79	1.51695	0.601173	0.401582	0.807621
chr1	156767243	156768221	PRCC	0.73	1.53	1.59	0.32	2.92	1.42	1.41	0.58	2.88	0	0.69	1.53	1.42	1.42	0.91	0.640845	-0.641953	0.403063	0.807621
chr1	156767243	156768221	HDGF	0.73	1.53	1.59	0.32	2.92	1.42	1.41	0.58	2.88	0	0.69	1.53	1.42	1.42	0.91	0.640845	-0.641953	0.403063	0.807621
chr1	156813731	156814245	SH2D2A	1.32	2.95	2.03	0.98	1.64	3.97	1.63	6.8	7.51	0.84	3.63	1.75	2.21	1.78	2.11	1.18539	0.245365	0.651475	0.891432
chr1	156845089	156846000	NTRK1	7.44	8.63	2.72	4.32	4.42	22.81	14	37.93	10.86	29.8	13.6	7.95	8.41	5.51	14.94	2.71143	1.43906	0.161363	0.781453
chr1	156845089	156846000	INSRR	7.44	8.63	2.72	4.32	4.42	22.81	14	37.93	10.86	29.8	13.6	7.95	8.41	5.51	14.94	2.71143	1.43906	0.161363	0.781453
chr1	156848910	156849400	NTRK1	15.41	9.52	16.9	17.09	18.97	23.33	18.75	56.52	14.41	29.9	10.05	18.14	9.7	15.58	16.95	1.08793	0.12159	0.798969	0.938255
chr1	156848910	156849400	INSRR	15.41	9.52	16.9	17.09	18.97	23.33	18.75	56.52	14.41	29.9	10.05	18.14	9.7	15.58	16.95	1.08793	0.12159	0.798969	0.938255
chr1	156859012	156861310	NTRK1	5.53	1.81	5.66	5.77	4.14	6.96	4.88	4.63	8.64	4.69	4.96	8.57	1.16	4.58	4.84	1.05677	0.0796601	0.883168	0.965049
chr1	156859012	156861310	INSRR	5.53	1.81	5.66	5.77	4.14	6.96	4.88	4.63	8.64	4.69	4.96	8.57	1.16	4.58	4.84	1.05677	0.0796601	0.883168	0.965049
chr1	156893623	156893919	PEAR1	4.2	4.12	1.64	7.89	0	2.05	1.57	1.39	8.24	5.1	13.85	0	2.56	3.57	5.38	1.507	0.591682	0.611198	0.877186
chr1	156907977	156908350	PEAR1	91.18	98.56	93.3	92.92	89.93	94.87	88.61	92.77	90.16	90.13	87.66	83.85	94.87	93.18	89.13	0.956536	-0.0641088	0.196352	0.781453
chr1	156920451	156921014	LRRC71	4.64	7.69	4.56	2.81	3.6	10.38	2.47	12.02	8.25	4.05	5.88	8.94	4.6	4.66	5.87	1.25966	0.333031	0.412915	0.808912
chr1	156923727	156924440	LRRC71	7.17	4.67	2.52	7.04	3.2	13.24	2.01	16.58	12.5	1.75	4.53	4.1	3.68	4.92	3.52	0.715447	-0.483083	0.259431	0.784343
chr1	156927407	156928004	LRRC71	2.42	5.41	3.72	2.82	4.69	7.54	2.58	4.96	14.2	5.84	1.95	8.86	4.3	3.81	5.24	1.37533	0.459776	0.411773	0.807992
chr1	157045504	157046163	ARHGEF11	2.1	5.56	2.55	1.64	1.74	1.2	0.98	0.95	0.66	1.97	1	0	0.95	2.72	0.98	0.360294	-1.47275	0.0812278	0.781453
chr1	157137957	157138853	ETV3	1	1.42	1.59	2.22	0.83	1.24	1.18	0.25	0.61	0.58	2.56	1.65	0.75	1.41	1.39	0.985816	-0.0206097	0.960571	0.986686
chr1	157993610	157994157	KIRREL1	2.77	1.89	1.55	2.29	1.51	1.74	2.01	2.3	0.45	4.76	5.34	2.24	1.65	2	3.5	1.75	0.807355	0.199878	0.781453
chr1	158177643	158178064	ELL2P1	15.63	37.75	47.54	24.23	60.34	33.64	20.13	63.97	46.12	28.14	23.79	13.33	18.54	37.1	20.95	0.56469	-0.824469	0.117125	0.781453
chr1	158177643	158178064	CD1D	15.63	37.75	47.54	24.23	60.34	33.64	20.13	63.97	46.12	28.14	23.79	13.33	18.54	37.1	20.95	0.56469	-0.824469	0.117125	0.781453
chr1	158180830	158181713	CD1D	5.3	4.6	2.59	3.69	3.36	6.11	3.28	4.13	4.14	6.31	4.42	0	3.14	3.91	3.47	0.887468	-0.172233	0.771061	0.930829
chr1	159171412	159171928	CADM3	2.7	7.01	2.17	3.38	3.35	13.48	2.04	10.1	8.54	2.29	10.89	7.41	3.39	3.72	6	1.6129	0.68966	0.347307	0.798085
chr1	159188438	159188708	CADM3	5.62	1.68	1.68	4.72	3.38	5.1	4.72	2.11	2.99	0	5.43	5.56	3.76	3.42	3.69	1.07895	0.109624	0.865012	0.960434
chr1	159780626	159781563	DUSP23	1.01	0.25	1.28	0.8	1.51	2.82	1.51	11.57	1.96	1.32	1.42	0.4	0.46	0.97	0.9	0.927835	-0.10806	0.847028	0.954304
chr1	159854216	159855130	SNHG28	0.69	0.95	0.59	0.81	0.71	1.85	2.24	2.25	2.8	1.36	3.49	0.78	0.86	0.75	1.62	2.16	1.11103	0.26367	0.784718
chr1	159854216	159855130	VSIG8	0.69	0.95	0.59	0.81	0.71	1.85	2.24	2.25	2.8	1.36	3.49	0.78	0.86	0.75	1.62	2.16	1.11103	0.26367	0.784718
chr1	159900111	159900353	CFAP45	21.14	36.79	19.51	13.92	24.74	50	31.88	42.15	14.05	20.31	36.57	30.53	15	23.22	25.6	1.1025	0.140776	0.713349	0.909822
chr1	159924539	159925608	TAGLN2	0	2.05	2.16	0.96	1.66	4.71	0.74	0.6	0.78	1.83	0.92	4.12	0.95	1.37	1.96	1.43066	0.516678	0.5223	0.848933
chr1	159929642	159930063	IGSF9	89.2	81.44	92.67	92.67	89.62	85.29	90.12	89.13	94.09	88.11	78.95	90.82	93.92	89.12	87.95	0.986872	-0.0190651	0.771399	0.93111
chr1	159945602	159946007	IGSF9	0.98	1.45	4.49	1.56	2.39	2.47	1.94	1.35	1.61	4.48	2.29	11.43	3.21	2.17	5.35	2.46544	1.30184	0.225013	0.781453
chr1	160031505	160032199	PIGM	1.01	1.92	0.86	1.38	0.44	0.48	0.95	0.72	0.56	2.34	1.49	2.19	1.02	1.12	1.76	1.57143	0.652077	0.157435	0.781453
chr1	160070056	160070878	KCNJ10	2.22	2.33	2.3	0.45	1.83	0	3.17	2.62	3.88	4.52	4.55	4.9	3.78	1.83	4.44	2.42623	1.27872	0.000606377	0.402187
chr1	160083931	160084948	KCNJ9	32.82	28.09	27.08	29.04	33.73	34.62	31.81	35.78	34.17	52.3	33.38	41.58	33.99	30.15	40.31	1.33698	0.41898	0.100678	0.781453
chr1	160098250	160098640	IGSF8	1.54	2.17	2.76	1.2	2.1	8.95	0.74	2.86	0.92	1.85	0.93	2.08	0	1.95	1.22	0.625641	-0.676593	0.235677	0.78169
chr1	160098913	160099212	IGSF8	2.62	0	2.8	4.11	4.07	3.05	1.27	4.76	2.15	0	1.16	0	4.65	2.72	1.45	0.533088	-0.907554	0.380441	0.801288
chr1	160205300	160205912	PEA15	0.73	0.79	1.37	1.12	0.68	3.91	0.32	1.86	1.11	1.48	0.81	2.17	3.05	0.94	1.88	2	1	0.142954	0.781453
chr1	160261965	160262661	DCAF8-DT	0.87	1.55	1.12	1.1	2.19	2.49	1.99	0.85	0.96	1.24	1.36	1.04	2.1	1.37	1.44	1.05109	0.0718931	0.839783	0.95194
chr1	160261965	160262661	DCAF8	0.87	1.55	1.12	1.1	2.19	2.49	1.99	0.85	0.96	1.24	1.36	1.04	2.1	1.37	1.44	1.05109	0.0718931	0.839783	0.95194
chr1	160343138	160343548	NCSTN	2.21	2.66	2.83	2.58	1.06	1	0	0	0.68	1.33	0.94	2.35	1.33	2.27	1.49	0.656388	-0.607379	0.11889	0.781453
chr1	160343138	160343548	COPA	2.21	2.66	2.83	2.58	1.06	1	0	0	0.68	1.33	0.94	2.35	1.33	2.27	1.49	0.656388	-0.607379	0.11889	0.781453
chr1	160400322	160400894	VANGL2	0.53	0.83	4.88	1.68	0.55	0.77	1.64	2.23	1.55	1.88	1.22	0.85	0.42	1.69	1.09	0.64497	-0.632696	0.524052	0.849053
chr1	160419313	160419596	VANGL2	95.97	95.38	93.97	92.31	90	93.78	93.7	96.36	91.3	89.51	83.33	92.5	87.57	93.53	88.23	0.943334	-0.0841594	0.0631303	0.781453
chr1	160801893	160802163	LY9	92.74	78.85	86.67	94.39	91.56	87.3	95.52	96.77	97.25	90	90	84.42	97.33	88.84	90.44	1.01801	0.0257517	0.691856	0.905591
chr1	161020928	161021435	F11R	1.56	0.36	0.74	3.15	0.37	0	1.71	1.22	0.58	0	0.91	1.33	3.81	1.24	1.51	1.21774	0.284209	0.786271	0.935416
chr1	161038587	161039040	TSTD1	38	0.52	0.7	1.59	14.09	0.82	2.25	0	1.14	1.39	0	2.68	1.08	10.98	1.29	0.117486	-3.08944	0.251058	0.782994
chr1	161079556	161079947	NECTIN4	85.1	76.64	86.63	68.31	77.56	82.47	63.56	80.86	83.48	86.09	67.37	67	84.77	78.85	76.31	0.967787	-0.0472385	0.699182	0.906202
chr1	161098272	161099011	KLHDC9	22.22	7.95	8.18	9.79	7.53	4.37	8.61	8.39	12.13	0	4.78	5.26	13.04	11.13	5.77	0.518419	-0.94781	0.210547	0.781453
chr1	161117932	161118322	PFDN2	1.12	0	1.52	1.03	0.45	1.94	3.01	0	0	0	1.13	1.92	2.88	0.82	1.48	1.80488	0.851901	0.377017	0.800687
chr1	161117932	161118322	NIT1	1.12	0	1.52	1.03	0.45	1.94	3.01	0	0	0	1.13	1.92	2.88	0.82	1.48	1.80488	0.851901	0.377017	0.800687
chr1	161159348	161159899	USP21	2.7	0.78	1.94	0	2.27	1.92	0	0.56	1.08	0.79	1.49	2.62	0.67	1.54	1.39	0.902597	-0.147846	0.834388	0.950009
chr1	161166211	161166896	PPOX	0.79	0.21	1.82	2.24	0.42	0.74	0	0.44	0.42	0.88	3.81	0.85	0.91	1.1	1.61	1.46364	0.549557	0.564239	0.862046
chr1	161177271	161177661	B4GALT3	0.61	0.27	0.4	2.03	2.08	1.89	1.03	1.56	2.15	1.38	0.46	0.57	0	1.08	0.6	0.555556	-0.847996	0.369318	0.798085
chr1	161177271	161177661	PPOX	0.61	0.27	0.4	2.03	2.08	1.89	1.03	1.56	2.15	1.38	0.46	0.57	0	1.08	0.6	0.555556	-0.847996	0.369318	0.798085
chr1	161202019	161202466	NDUFS2	10.07	8.18	3.55	6.56	2.38	4.88	6.56	4.74	3.85	2.91	9.66	2.3	0.71	6.15	3.9	0.634146	-0.657113	0.39231	0.805073
chr1	161258687	161259238	PCP4L1	1.32	1.11	2.53	5.83	0	5.58	4.07	22.59	5.21	2.84	4.47	10.92	3.08	2.16	5.33	2.46759	1.3031	0.204314	0.781453
chr1	161314328	161314661	SDHC	1.62	0.67	0	0.58	0.63	1.57	1.15	1.06	0.92	1.9	0.79	5.26	4.55	0.7	3.12	4.45714	2.15612	0.103698	0.781453
chr1	161399073	161400142	TRV-CAC1-1	4.45	7.01	0.52	2.48	1.34	7.91	0.42	5.22	5.2	1.65	4.05	0.62	4.11	3.16	2.61	0.825949	-0.275875	0.716352	0.911059
chr1	161440076	161472713	TRG-TCC4-1	25.19	31.83	42.56	27.48	29.79	32.27	29.22	37.23	31.2	25.91	23.19	26.88	45.16	31.37	30.28	0.965253	-0.051021	0.860142	0.958394
chr1	161440076	161472713	TRD-GTC2-1	25.19	31.83	42.56	27.48	29.79	32.27	29.22	37.23	31.2	25.91	23.19	26.88	45.16	31.37	30.28	0.965253	-0.051021	0.860142	0.958394
chr1	161440076	161472713	TRL-CAG1-1	25.19	31.83	42.56	27.48	29.79	32.27	29.22	37.23	31.2	25.91	23.19	26.88	45.16	31.37	30.28	0.965253	-0.051021	0.860142	0.958394
chr1	161440076	161472713	TRG-GCC1-1	25.19	31.83	42.56	27.48	29.79	32.27	29.22	37.23	31.2	25.91	23.19	26.88	45.16	31.37	30.28	0.965253	-0.051021	0.860142	0.958394
chr1	161440076	161472713	TRE-CTC1-2	25.19	31.83	42.56	27.48	29.79	32.27	29.22	37.23	31.2	25.91	23.19	26.88	45.16	31.37	30.28	0.965253	-0.051021	0.860142	0.958394
chr1	161440076	161472713	TRG-TCC2-2	25.19	31.83	42.56	27.48	29.79	32.27	29.22	37.23	31.2	25.91	23.19	26.88	45.16	31.37	30.28	0.965253	-0.051021	0.860142	0.958394
chr1	161440076	161472713	TRD-GTC2-2	25.19	31.83	42.56	27.48	29.79	32.27	29.22	37.23	31.2	25.91	23.19	26.88	45.16	31.37	30.28	0.965253	-0.051021	0.860142	0.958394
chr1	161440076	161472713	TRL-CAG1-2	25.19	31.83	42.56	27.48	29.79	32.27	29.22	37.23	31.2	25.91	23.19	26.88	45.16	31.37	30.28	0.965253	-0.051021	0.860142	0.958394
chr1	161440076	161472713	TRG-GCC1-2	25.19	31.83	42.56	27.48	29.79	32.27	29.22	37.23	31.2	25.91	23.19	26.88	45.16	31.37	30.28	0.965253	-0.051021	0.860142	0.958394
chr1	161440076	161472713	TRE-CTC1-3	25.19	31.83	42.56	27.48	29.79	32.27	29.22	37.23	31.2	25.91	23.19	26.88	45.16	31.37	30.28	0.965253	-0.051021	0.860142	0.958394
chr1	161440076	161472713	TRG-TCC2-3	25.19	31.83	42.56	27.48	29.79	32.27	29.22	37.23	31.2	25.91	23.19	26.88	45.16	31.37	30.28	0.965253	-0.051021	0.860142	0.958394
chr1	161440076	161472713	TRD-GTC2-3	25.19	31.83	42.56	27.48	29.79	32.27	29.22	37.23	31.2	25.91	23.19	26.88	45.16	31.37	30.28	0.965253	-0.051021	0.860142	0.958394
chr1	161440076	161472713	TRL-CAG1-3	25.19	31.83	42.56	27.48	29.79	32.27	29.22	37.23	31.2	25.91	23.19	26.88	45.16	31.37	30.28	0.965253	-0.051021	0.860142	0.958394
chr1	161440076	161472713	TRG-GCC1-3	25.19	31.83	42.56	27.48	29.79	32.27	29.22	37.23	31.2	25.91	23.19	26.88	45.16	31.37	30.28	0.965253	-0.051021	0.860142	0.958394
chr1	161440076	161472713	TRE-CTC1-4	25.19	31.83	42.56	27.48	29.79	32.27	29.22	37.23	31.2	25.91	23.19	26.88	45.16	31.37	30.28	0.965253	-0.051021	0.860142	0.958394
chr1	161440076	161472713	TRG-TCC2-4	25.19	31.83	42.56	27.48	29.79	32.27	29.22	37.23	31.2	25.91	23.19	26.88	45.16	31.37	30.28	0.965253	-0.051021	0.860142	0.958394
chr1	161440076	161472713	TRD-GTC2-4	25.19	31.83	42.56	27.48	29.79	32.27	29.22	37.23	31.2	25.91	23.19	26.88	45.16	31.37	30.28	0.965253	-0.051021	0.860142	0.958394
chr1	161440076	161472713	TRL-CAG1-4	25.19	31.83	42.56	27.48	29.79	32.27	29.22	37.23	31.2	25.91	23.19	26.88	45.16	31.37	30.28	0.965253	-0.051021	0.860142	0.958394
chr1	161440076	161472713	TRG-GCC1-4	25.19	31.83	42.56	27.48	29.79	32.27	29.22	37.23	31.2	25.91	23.19	26.88	45.16	31.37	30.28	0.965253	-0.051021	0.860142	0.958394
chr1	161440076	161472713	TRE-CTC1-5	25.19	31.83	42.56	27.48	29.79	32.27	29.22	37.23	31.2	25.91	23.19	26.88	45.16	31.37	30.28	0.965253	-0.051021	0.860142	0.958394
chr1	161440076	161472713	TRG-TCC2-5	25.19	31.83	42.56	27.48	29.79	32.27	29.22	37.23	31.2	25.91	23.19	26.88	45.16	31.37	30.28	0.965253	-0.051021	0.860142	0.958394
chr1	161440076	161472713	TRD-GTC2-5	25.19	31.83	42.56	27.48	29.79	32.27	29.22	37.23	31.2	25.91	23.19	26.88	45.16	31.37	30.28	0.965253	-0.051021	0.860142	0.958394
chr1	161440076	161472713	TRL-CAG1-5	25.19	31.83	42.56	27.48	29.79	32.27	29.22	37.23	31.2	25.91	23.19	26.88	45.16	31.37	30.28	0.965253	-0.051021	0.860142	0.958394
chr1	161524234	161525566	HSPA6	4.37	7.42	4.19	4.93	24.69	9.16	4.74	9.09	7.7	8.6	13.82	13.88	6.12	9.12	10.61	1.16338	0.218319	0.747091	0.921518
chr1	161605744	161607118	HSPA7	58.72	80.69	68.94	60.88	78.43	66.33	29.85	58.54	64.52	71.04	48.56	78.19	47.6	69.53	61.35	0.882353	-0.180572	0.404817	0.807621
chr1	161725847	161727508	FCRLB	0.97	0.54	0.51	0.93	0.43	2.62	0.75	1.2	1.73	0	1.37	0.71	1.07	0.68	0.79	1.16176	0.216318	0.742648	0.919965
chr1	161749624	161750286	DUSP12	2.44	1.48	1.3	2.09	0.93	2.24	1.5	1.2	2.22	1.62	0.39	3.33	2.27	1.65	1.9	1.15152	0.203533	0.723705	0.91257
chr1	161983826	161984249	OLFML2B	88.12	88.36	95.9	93.33	89.09	90	93.49	96.67	94.19	89.66	90.34	77.42	88.56	90.96	86.5	0.950967	-0.0725328	0.254108	0.782994
chr1	162023232	162024341	OLFML2B	7.53	8.71	9.31	8.5	11.8	14.7	10.28	12.65	7.49	15.43	9.47	9.32	11.98	9.17	11.55	1.25954	0.332899	0.203475	0.781453
chr1	162069428	162070262	NOS1AP	1.15	0.77	0.89	0	1.54	1.1	0.26	0.77	1	2.13	0.66	1.56	1.25	0.87	1.4	1.60919	0.686339	0.229554	0.781453
chr1	162367086	162367531	NOS1AP	84.04	94.53	89.32	95.71	91.86	98	96.05	96.97	94.23	87.04	93.48	79.17	95.1	91.09	88.7	0.973762	-0.0383589	0.591722	0.869853
chr1	162497809	162498237	UHMK1	1.68	1.92	2	1.57	0	1.03	1.01	0.78	4.53	0.42	1.72	2.16	2.04	1.43	1.58	1.10489	0.143909	0.789107	0.93592
chr1	162561066	162562063	UAP1-DT	1.42	0.85	0.78	2.49	1.65	3.09	0.64	1.21	1.03	2.02	1.15	2.78	0.89	1.44	1.71	1.1875	0.247928	0.627605	0.884387
chr1	162561066	162562063	UAP1	1.42	0.85	0.78	2.49	1.65	3.09	0.64	1.21	1.03	2.02	1.15	2.78	0.89	1.44	1.71	1.1875	0.247928	0.627605	0.884387
chr1	162790460	162790932	HSD17B7	0.56	1.47	0	2.72	1.72	2.02	1.6	1.9	1.42	0.49	2.46	2.21	0.78	1.29	1.48	1.14729	0.198226	0.788879	0.93592
chr1	163321689	163322231	NUF2	1.23	0.7	1.38	1.17	0.81	0.65	0.7	2.34	0	0.86	0.84	1.26	0.44	1.06	0.85	0.801887	-0.318529	0.363487	0.798085
chr1	163321689	163322231	RGS5	1.23	0.7	1.38	1.17	0.81	0.65	0.7	2.34	0	0.86	0.84	1.26	0.44	1.06	0.85	0.801887	-0.318529	0.363487	0.798085
chr1	164576303	164576680	PBX1	96.98	96.83	83.44	89.84	93.43	92.86	82.54	94.12	96.5	79.67	85.23	83.21	92.08	92.1	85.05	0.923453	-0.11489	0.094694	0.781453
chr1	165235264	165236270	LMX1A	3.71	2.09	4.43	3.35	6.89	12.63	3.45	6.02	5.04	8.56	7.94	1.65	7.34	4.09	6.37	1.55746	0.639192	0.263159	0.784718
chr1	165352466	165353081	LMX1A	6.86	7.96	3.28	3.12	1.87	9.73	2.92	9.75	8.9	2.63	12.09	5.68	5.26	4.62	6.42	1.38961	0.47468	0.47532	0.832286
chr1	165354249	165354574	LMX1A	2.69	7.89	4.19	4.29	6.33	17.32	1.45	14.41	6.1	8.25	17.07	2.67	0	5.08	7	1.37795	0.462527	0.651452	0.891432
chr1	165354954	165357091	LMX1A	3.53	5.36	2.93	2.73	3.81	7.78	2.85	8.7	12.15	4.4	5.98	3.19	5.27	3.67	4.71	1.28338	0.359947	0.220575	0.781453
chr1	165630488	165631337	MGST3	1.22	1.37	0.74	1.09	1.45	0.61	1.67	0.37	0	1.81	0.82	1.45	0.6	1.17	1.17	1	0	0.990164	0.996742
chr1	165698307	165698580	ALDH9A1	0	0.83	6.49	0.61	1.24	0.85	0.96	1.02	0.32	0	2.01	0	1.29	1.83	0.82	0.448087	-1.15815	0.464816	0.828779
chr1	165768595	165769112	TMCO1	0.96	1.51	1.57	2.2	0.57	1.85	1.76	5.43	0	1.01	0.8	0.77	3.7	1.36	1.57	1.15441	0.207158	0.799336	0.938255
chr1	165768595	165769112	TMCO1-AS1	0.96	1.51	1.57	2.2	0.57	1.85	1.76	5.43	0	1.01	0.8	0.77	3.7	1.36	1.57	1.15441	0.207158	0.799336	0.938255
chr1	165827416	165828446	UCK2	2.06	0.82	1.11	1.34	0.76	2.54	1.13	0.87	1	0.92	0.65	0.97	0.41	1.22	0.74	0.606557	-0.721285	0.123106	0.781453
chr1	166165021	166167211	FAM78B	0.72	1.06	1.55	2.09	0.95	6.95	0.93	4.07	2.93	3.68	2.22	3.24	1.15	1.27	2.57	2.02362	1.01694	0.100224	0.781453
chr1	166839104	166840107	POGK	0.81	1.29	1.13	1.57	0.91	1.47	0.28	1.74	0.17	1.74	0.35	1	1.16	1.14	1.06	0.929825	-0.104969	0.813081	0.942917
chr1	166875759	166876536	TADA1	1.18	0.24	0.43	1.42	0	0	1.1	0	1.15	0.94	1.04	1.2	1.35	0.65	1.13	1.73846	0.797812	0.161207	0.781453
chr1	166920539	166921412	ILDR2	6.11	6.11	6.18	6.43	4.58	28.31	8.49	31.09	13.02	12.34	18.24	9.34	7.21	5.88	11.78	2.0034	1.00245	0.0893866	0.781453
chr1	166947628	166947978	ILDR2	2.2	0.54	4.03	0.87	5.14	7.14	9.48	5.44	4.1	2.88	0.95	0.69	9.38	2.56	3.48	1.35938	0.442943	0.698777	0.906202
chr1	166975332	166975932	ILDR2	0.4	1.2	1.13	0	0.82	0.65	0.79	0.68	1.69	0	0.93	1.06	1.4	0.71	0.85	1.19718	0.259644	0.726937	0.913404
chr1	166975332	166975932	MAEL	0.4	1.2	1.13	0	0.82	0.65	0.79	0.68	1.69	0	0.93	1.06	1.4	0.71	0.85	1.19718	0.259644	0.726937	0.913404
chr1	166988983	166989446	MAEL	86.09	89.64	93.92	94	91.15	91.22	86.25	97.35	96.3	89.05	92.27	71.08	78.95	90.96	82.84	0.91073	-0.134905	0.192263	0.781453
chr1	167121338	167121773	STYXL2	1.97	1.25	1.17	1.29	1	14.63	7.94	9.32	2.52	7.89	2.3	4.48	0	1.34	3.67	2.73881	1.45355	0.259196	0.784343
chr1	167219893	167222124	POU2F1	1.16	1.37	1.68	1.66	0.91	2.32	1.36	0.89	2.69	1.51	1.54	2.3	1.87	1.36	1.8	1.32353	0.40439	0.104204	0.781453
chr1	167439275	167439900	CD247	25.26	18.78	25.46	13.78	20	31.11	9.29	32.2	27.46	47.9	3.95	13.51	6.9	20.66	18.07	0.874637	-0.193244	0.817656	0.944906
chr1	167454851	167455979	CD247	2.21	1.86	1.02	0	2.04	1.21	0.47	0.72	2.02	1.84	3.45	1.71	1.28	1.43	2.07	1.44755	0.533615	0.342271	0.798085
chr1	167553232	167553833	CREG1	1.39	0	0.51	0.89	0.45	0.37	0.53	0.97	0.94	1.47	1.38	0.68	0.73	0.65	1.06	1.63077	0.705552	0.224631	0.781453
chr1	167630235	167630602	RCSD1	0	0.47	1.7	0.58	0.53	0.9	1.18	2.04	0.59	1.59	0.55	0.86	0.42	0.66	0.86	1.30303	0.38187	0.620253	0.881324
chr1	167721741	167722615	MPZL1	1.29	1.8	1.48	1.45	1.43	0.75	1.19	0.66	0.82	0.38	1.73	0.68	0.31	1.49	0.78	0.52349	-0.933766	0.114779	0.781453
chr1	167820158	167820409	ADCY10	1.72	5.13	6.12	1.85	1.11	3.42	1.04	3.39	0	1.3	0.8	4.41	1.1	3.19	1.9	0.595611	-0.747558	0.363112	0.798085
chr1	167935789	167936877	MPC2	1.44	1.07	2.01	0.8	1.19	0.76	1	1.31	0.83	0.73	1.12	1.46	0.89	1.3	1.05	0.807692	-0.308123	0.363142	0.798085
chr1	167935789	167936877	DCAF6	1.44	1.07	2.01	0.8	1.19	0.76	1	1.31	0.83	0.73	1.12	1.46	0.89	1.3	1.05	0.807692	-0.308123	0.363142	0.798085
chr1	167937204	167937563	DCAF6	0.44	0.75	0.82	1.7	0.67	0	1.37	0.41	0.84	0	0	0	2.34	0.88	0.58	0.659091	-0.60145	0.666079	0.894684
chr1	168056270	168056484	GCSHP5	99.14	93.84	98.73	96.94	91.95	95.28	94.69	86.79	91.39	79.01	71.43	84.56	96.39	96.12	82.85	0.861943	-0.214336	0.0818033	0.781453
chr1	168056270	168056484	DCAF6	99.14	93.84	98.73	96.94	91.95	95.28	94.69	86.79	91.39	79.01	71.43	84.56	96.39	96.12	82.85	0.861943	-0.214336	0.0818033	0.781453
chr1	168136078	168136920	GPR161	0.95	0.98	0.56	2.51	0.92	1.77	0.75	0.7	1.42	1.38	1.12	1.81	0.56	1.18	1.22	1.0339	0.0480939	0.939958	0.981355
chr1	168178725	168179399	TIPRL	1.72	0	2.29	1.01	2.11	2.43	0.92	1.33	1.22	2	0.54	0.67	0.46	1.43	0.92	0.643357	-0.636309	0.389599	0.804256
chr1	169105528	169107173	ATP1B1	1.15	0.73	1.84	1.2	0.9	2.32	1.12	0.54	0.94	0.38	1.23	1.65	1.35	1.16	1.15	0.991379	-0.0124914	0.973531	0.991376
chr1	169427383	169427631	CCDC181	2.86	2.75	1.16	2.88	1.26	4.35	0	0.81	1	0	0	0.69	3.85	2.18	1.14	0.522936	-0.935294	0.353387	0.798085
chr1	169485320	169486339	SLC19A2	1.12	0.67	1.47	1.97	1.29	1.83	0.8	0.36	1.03	1.16	0.95	0.58	1.37	1.3	1.01	0.776923	-0.364156	0.322778	0.798085
chr1	169794832	169795206	METTL18	1.37	1.95	2.01	0.93	0.65	2.05	0.71	1.12	3.29	1.74	1.9	0.91	1.59	1.38	1.53	1.1087	0.148864	0.672456	0.897133
chr1	169794832	169795206	C1orf112	1.37	1.95	2.01	0.93	0.65	2.05	0.71	1.12	3.29	1.74	1.9	0.91	1.59	1.38	1.53	1.1087	0.148864	0.672456	0.897133
chr1	169893314	169893816	SCYL3	1.52	0.46	1.04	0	1.75	2.65	0	0.58	0	1.75	1.25	1.3	1.42	0.95	1.43	1.50526	0.590016	0.226079	0.781453
chr1	170074469	170074856	KIFAP3	0.96	0.64	1.58	0	1.76	1.59	0.75	1.15	1.33	0.88	0.52	0	0	0.99	0.35	0.353535	-1.50008	0.144123	0.781453
chr1	170664161	170665037	PRRX1	2.48	0.89	2.75	1.7	1	4.81	3.4	4.2	3.36	4.91	6.1	6.67	3.39	1.76	5.27	2.99432	1.58223	0.00947396	0.781453
chr1	171485378	171486100	PRRC2C	1.69	1.17	2.8	1.47	1.9	0.62	1.13	1.29	0.94	2.16	1.61	1.99	0.91	1.81	1.67	0.922652	-0.116141	0.734223	0.917289
chr1	171670807	171671084	PFN1P1	92.76	90.16	91.57	92.54	94.44	92.81	94.92	96.9	98.06	81.54	89.06	93.18	78.3	92.29	85.52	0.926644	-0.109913	0.139275	0.781453
chr1	171741705	171742467	VAMP4	2.9	1.25	0.86	0.42	1.47	1.16	1.05	0	1.4	3.57	1.03	0.68	0.83	1.38	1.53	1.1087	0.148864	0.861316	0.958877
chr1	171781259	171781794	METTL13	0.29	0.99	0.52	1.63	0	1.47	0.4	1.21	0.74	0	0.71	1.03	0.89	0.69	0.66	0.956522	-0.0641299	0.94019	0.981455
chr1	171784276	171784489	METTL13	98.94	82.69	95	91.07	94.12	97.53	92.86	95.54	92.65	94.67	95.83	89.47	91.67	92.36	92.91	1.00595	0.00856577	0.865352	0.9605
chr1	171841327	171842185	DNM3	1.12	1.14	2.08	2.38	1.79	1.75	2.15	1.33	1.15	0.92	1.15	1.18	0.43	1.7	0.92	0.541176	-0.88583	0.0390101	0.781453
chr1	172443727	172444141	C1orf105	0.33	1.88	2.44	0.86	0.76	3.1	1.12	1.38	1.85	0	0.72	2.13	0	1.25	0.71	0.568	-0.816037	0.426947	0.814249
chr1	172443727	172444141	PIGC	0.33	1.88	2.44	0.86	0.76	3.1	1.12	1.38	1.85	0	0.72	2.13	0	1.25	0.71	0.568	-0.816037	0.426947	0.814249
chr1	172532770	172533405	SUCO	0	0.23	1.36	0.82	0.31	0.32	0.67	3.07	4.76	1.69	0.53	1.38	0.45	0.54	1.01	1.87037	0.903324	0.277879	0.788994
chr1	173476839	173477966	PRDX6	0.94	0.53	1.16	0.63	0.96	1.02	1.58	0.55	1.67	1.43	0.26	1.18	0.73	0.84	0.9	1.07143	0.0995363	0.852117	0.956168
chr1	173669523	173669906	ANKRD45	3.26	2.61	2.17	6.25	3.21	20.96	5.08	5.73	5.56	1.52	2.34	13.04	9.68	3.5	6.64	1.89714	0.923828	0.34946	0.798085
chr1	173824150	173824957	DARS2	0.83	1.46	1.22	0.74	3.16	1.8	2.21	1.94	0.57	1.59	0.72	0.86	0.24	1.48	0.85	0.574324	-0.800063	0.268918	0.786001
chr1	173824150	173824957	CENPL	0.83	1.46	1.22	0.74	3.16	1.8	2.21	1.94	0.57	1.59	0.72	0.86	0.24	1.48	0.85	0.574324	-0.800063	0.268918	0.786001
chr1	173868034	173868779	GAS5	1.07	0.51	0.53	1.47	0.85	1.35	2.29	1.28	0.97	2.09	1.65	0.42	0.8	0.89	1.24	1.39326	0.478462	0.446179	0.820086
chr1	173868034	173868779	ZBTB37	1.07	0.51	0.53	1.47	0.85	1.35	2.29	1.28	0.97	2.09	1.65	0.42	0.8	0.89	1.24	1.39326	0.478462	0.446179	0.820086
chr1	174021667	174022711	RC3H1-DT	2.2	2.03	1.49	1.35	0.69	1.11	0.68	1.39	0.51	1.05	1.12	0.85	0.3	1.55	0.83	0.535484	-0.901085	0.0640489	0.781453
chr1	174021667	174022711	RC3H1	2.2	2.03	1.49	1.35	0.69	1.11	0.68	1.39	0.51	1.05	1.12	0.85	0.3	1.55	0.83	0.535484	-0.901085	0.0640489	0.781453
chr1	174159158	174159909	RABGAP1L-DT	0.82	3.04	1.05	0	2.16	0.92	0.26	0.19	0.67	0.51	0.51	0.44	0	1.41	0.36	0.255319	-1.96963	0.120887	0.781453
chr1	174159158	174159909	RABGAP1L	0.82	3.04	1.05	0	2.16	0.92	0.26	0.19	0.67	0.51	0.51	0.44	0	1.41	0.36	0.255319	-1.96963	0.120887	0.781453
chr1	174999353	175000488	CACYBP	1.08	1.86	1.22	1.36	1.63	0.56	0.95	0.78	0	1.13	0.72	0.51	0.73	1.43	0.77	0.538462	-0.893084	0.0109406	0.781453
chr1	175023229	175023660	MRPS14	1.08	2.42	2.77	0	0.65	0	1.4	1.22	4	0.66	2.23	0	1.54	1.38	1.11	0.804348	-0.314108	0.711922	0.909378
chr1	175079414	175079738	TNN	96.35	93.57	90.22	93.65	94.55	94.62	93.8	97.58	98.28	91.72	88.55	92.76	85.41	93.67	89.61	0.956656	-0.0639278	0.0898044	0.781453
chr1	175192764	175193087	KIAA0040	0.92	3.3	1.6	3.79	0.89	1.72	0.54	0.4	3.3	1.54	1.44	1.37	1.46	2.1	1.45	0.690476	-0.534337	0.347517	0.798085
chr1	175599240	175599672	TNR	26.38	36.36	18.95	19.87	12.75	31.37	27.57	21.32	33.07	25.48	15.08	38.59	24.16	22.86	25.83	1.12992	0.176222	0.652918	0.892068
chr1	176206575	176207675	COP1	0.72	0.74	1.59	1.78	0.63	1.11	2.16	3.86	0.97	1.19	0.72	1.17	0.67	1.09	0.94	0.862385	-0.213596	0.60312	0.873534
chr1	177164256	177164710	ASTN1	1.75	3.5	3.45	2.24	2.71	7.89	2.63	0	5.33	13.79	7.75	9.28	5.26	2.73	9.02	3.30403	1.72423	0.0368283	0.781453
chr1	177170984	177171187	BRINP2	1.89	13.11	1.25	0.59	2.63	22.22	8.11	10.11	4.55	16.13	10.71	4.88	2.6	3.89	8.58	2.20566	1.14121	0.267039	0.784718
chr1	177181678	177182029	BRINP2	0.43	1.74	2	0	1.39	24	0	3.28	1.92	3.8	0	3.01	2.68	1.11	2.37	2.13514	1.09433	0.233756	0.781453
chr1	178037695	178038149	CRYZL2P	3.92	3.15	10.44	15.92	1.16	14.29	2.48	3.76	6.29	11.96	10.11	9.09	1.25	6.92	8.1	1.17052	0.22715	0.752667	0.923636
chr1	178037695	178038149	CRYZL2P-SEC16B	3.92	3.15	10.44	15.92	1.16	14.29	2.48	3.76	6.29	11.96	10.11	9.09	1.25	6.92	8.1	1.17052	0.22715	0.752667	0.923636
chr1	178094118	178094711	RASAL2	1.49	3.76	1.21	3.57	2.39	6.51	3.82	2.07	9.02	3.61	11.11	3.73	1.3	2.48	4.94	1.99194	0.994171	0.337129	0.798085
chr1	178486664	178487151	CLEC20A	44.21	30.68	21	20	53.59	38.21	22.26	32.42	66.19	26.84	45.54	22.22	18.63	33.9	28.31	0.835103	-0.259974	0.54956	0.857957
chr1	178542227	178543221	C1orf220	1.17	0.66	1.01	0.24	1.29	0.91	3.07	1.42	2.08	3.29	0	3.61	0.7	0.87	1.9	2.18391	1.12691	0.3438	0.798085
chr1	178724833	178726013	RALGPS2	2.28	0.99	1.25	1.37	1.53	0.73	0.76	0.9	0.73	1.82	2.24	3.16	1.02	1.48	2.06	1.39189	0.477047	0.304291	0.794555
chr1	179025723	179026782	FAM20B	1.06	0.69	1.9	0.74	2.21	1.25	1.55	1.42	0.83	3.31	3.64	0.33	0.83	1.32	2.03	1.53788	0.620942	0.477721	0.833328
chr1	179081940	179082813	TOR3A	0.95	1.29	0.58	2.42	0.76	1.03	1.12	1.2	2.11	1.2	0.61	2.27	0.35	1.2	1.11	0.925	-0.112475	0.868952	0.961111
chr1	179229028	179230065	ABL2	1.64	3.25	1.19	2.28	1.23	2.49	2.08	2.04	1.46	2.62	0.89	2.28	1.12	1.92	1.73	0.901042	-0.150334	0.75055	0.92251
chr1	179293636	179294186	SOAT1	2.28	1.12	0	1.39	0.79	0.58	0	1.75	1.6	0	0.79	0.85	2.15	1.12	0.95	0.848214	-0.2375	0.780955	0.933668
chr1	179365659	179366203	AXDND1	2.11	1.16	0.46	0.91	2.56	0	0.32	0.81	0.91	0.28	2.56	1.52	1.45	1.44	1.45	1.00694	0.00998345	0.984201	0.994962
chr1	179575585	179576172	NPHS2	4.29	6.1	3.21	3.16	3.87	21.11	0.87	14.8	5.08	0.87	9.78	6.21	8.2	4.13	6.26	1.51574	0.60002	0.356584	0.798085
chr1	179591616	179592461	TDRD5	22.26	18.45	16.7	32.2	26.96	34.07	10.54	38.58	27.12	17.63	21.23	21.28	43.1	23.31	25.81	1.10725	0.146981	0.717972	0.911506
chr1	179742812	179744816	FAM163A	4.74	11.17	6.63	4.58	4.53	11.36	5.26	14.09	10.38	12.47	17.88	7.54	8.12	6.33	11.5	1.81675	0.861357	0.118914	0.781453
chr1	179877744	179877971	TOR1AIP2	1.48	0.99	0.88	1.12	0	1.01	0.68	2.97	1.43	1.19	1.72	1.92	0	0.89	1.21	1.35955	0.44313	0.555695	0.858174
chr1	179882347	179883236	TOR1AIP1	0.85	0.39	1.16	1.37	0.75	0.58	2.57	0.4	1.71	0	2.45	0.5	1.22	0.9	1.04	1.15556	0.208587	0.817472	0.944906
chr1	179954581	179955284	CEP350	1.23	1.03	1.24	0.56	0.59	1.33	2.05	1.52	0	0.59	0.83	1.97	0.89	0.93	1.07	1.15054	0.202309	0.700985	0.906202
chr1	180154420	180155449	QSOX1	1.31	0.16	2.05	2.33	0	0.55	1.49	0.75	1.15	0.78	0.5	1.4	1.78	1.17	1.11	0.948718	-0.0759488	0.924462	0.977059
chr1	180228984	180235840	LHX4	2.58	2.7	2.21	3.22	3.55	6.27	5.91	5.88	6.48	6.27	7.21	2.99	5.05	2.85	5.38	1.88772	0.916644	0.0651263	0.781453
chr1	180502190	180503142	ACBD6	0.52	0.25	1.13	1.51	2.33	1.66	2.37	1.15	2.14	0.31	0.71	1.39	0.21	1.15	0.65	0.565217	-0.823123	0.316699	0.798085
chr1	180631891	180632680	XPR1	0.74	0.54	0.94	1.74	0.54	0.54	1.34	1.1	0.7	0.81	0.46	1.28	1.42	0.9	0.99	1.1	0.137504	0.776483	0.932756
chr1	180912180	180913283	KIAA1614	0.53	1.17	1.06	3.6	2.88	2.77	1.46	3.23	2.83	2.79	4.36	2.09	1.36	1.85	2.65	1.43243	0.518467	0.389054	0.804256
chr1	180935180	180935575	KIAA1614	86.9	90.94	88.81	90.72	91.63	90.26	78.11	93.45	90.67	90.32	77.53	94.87	95.15	89.8	89.47	0.996325	-0.00531167	0.941777	0.981946
chr1	180953779	180954556	KIAA1614-AS1	3.78	3.85	0.64	10.73	4.2	5.59	35.08	4.79	21.28	8.83	4.49	27.82	6.96	4.64	12.03	2.59267	1.37444	0.264573	0.784718
chr1	181022091	181022329	STX6	0	1.56	1.42	2.03	0.94	0	2.31	1.25	0	4	2.78	2.7	1.85	1.19	2.83	2.37815	1.24984	0.02597	0.781453
chr1	181022583	181023013	STX6	1.09	0.41	2.93	1.48	1.15	1.15	1.78	0.49	1.25	5.17	0.79	0.61	0	1.41	1.64	1.16312	0.218001	0.864231	0.960013
chr1	181088367	181090040	IER5	1.18	0.56	0.92	0.87	1.19	1.35	2.06	0.9	1.05	1.05	0.75	0.9	0.92	0.94	0.9	0.957447	-0.0627355	0.776702	0.932761
chr1	181318164	181318737	CACNA1E	3.65	0.72	2.01	9.93	2.69	7.23	3.09	7.5	3.26	3.36	3.37	1.59	1.36	3.8	2.42	0.636842	-0.650993	0.453527	0.823007
chr1	181413154	181413712	CACNA1E	92.95	84.97	92.41	92.07	92.86	93.63	94.42	94.5	84.38	90.82	90.28	93.62	90.56	91.05	91.32	1.00297	0.00427126	0.881029	0.96378
chr1	181482175	181482913	CACNA1E	8.77	21.69	5.71	6.43	12.12	23.82	6.23	25.84	16.11	12.04	10.98	8.71	10.42	10.94	10.54	0.963437	-0.0537378	0.897855	0.969379
chr1	181483570	181483937	CACNA1E	10.78	5.56	7.05	2.61	5.66	7.64	11.42	21.86	12.12	11.03	10.76	12.41	10.37	6.33	11.14	1.75987	0.815472	0.0192903	0.781453
chr1	181485838	181486125	CACNA1E	4.57	5.22	0	0	4.14	17.14	4	24.56	4	3	7.05	8	11.76	2.79	7.45	2.67025	1.41698	0.0775847	0.781453
chr1	181798357	181798757	CACNA1E	91.09	87.44	90.13	91.12	86.99	94.74	88.97	93.75	83.02	81.18	81.82	84.44	81.29	89.35	82.18	0.919754	-0.12068	0.000494471	0.38956
chr1	182056469	182057376	ZNF648	27.07	33.66	25.06	36.4	22.12	32.78	14.84	39.55	41.31	30.55	32.93	23.1	22.57	28.86	27.29	0.945599	-0.0806996	0.686747	0.904622
chr1	182390562	182392428	GLUL	1.11	0.76	0.52	1.3	0.49	1.41	1.49	2.12	3.84	1.04	1.75	0.84	1.35	0.84	1.25	1.48809	0.573467	0.158399	0.781453
chr1	182604240	182604625	RGS16	1.88	1.86	0.65	0.94	3.01	1.1	1.48	1.41	0.72	0	1.06	0	1.04	1.67	0.52	0.311377	-1.68327	0.0626036	0.781453
chr1	182615042	182615410	LINC01686	0.52	0.29	1.19	0.99	0.29	0.49	0	3.66	0.52	0.93	0.62	1.23	2.63	0.66	1.35	2.04546	1.03242	0.220197	0.781453
chr1	182789260	182789962	NPL	0.42	1.33	2.12	3.17	1.1	0.89	1.26	1.23	1.6	1.68	1	1.58	2.59	1.63	1.71	1.04908	0.0691247	0.887434	0.966165
chr1	182839177	182839987	DHX9-AS1	1.29	0.78	0.59	0.9	1.12	0.35	0.54	1.23	1.53	0.53	0.75	0.42	0.53	0.94	0.56	0.595745	-0.747233	0.0361404	0.781453
chr1	182839177	182839987	DHX9	1.29	0.78	0.59	0.9	1.12	0.35	0.54	1.23	1.53	0.53	0.75	0.42	0.53	0.94	0.56	0.595745	-0.747233	0.0361404	0.781453
chr1	182952684	182953509	SHCBP1L	42.51	36.43	35.16	40.15	34.65	63.39	26.84	51.75	50.53	52	55	66.26	27.56	37.78	50.2	1.32875	0.410064	0.22505	0.781453
chr1	183022669	183024235	LAMC1	0.82	0.33	2.3	2.1	1.25	2.94	1.17	1.55	3.93	3.08	0.72	1.11	2.59	1.36	1.88	1.38235	0.467126	0.481003	0.834287
chr1	183416865	183418529	NMNAT2	6.41	5.39	3.85	8.74	3.47	12.66	5.41	22.68	10.43	6.19	5.69	7.14	5.36	5.57	6.1	1.09515	0.131132	0.631829	0.885701
chr1	183472490	183473120	SMG7	0.62	1.79	0.92	1.6	0.39	0.9	1.79	0.92	0.93	0.79	1.81	0.65	0.79	1.06	1.01	0.95283	-0.0697093	0.891853	0.967572
chr1	183635148	183636198	ARPC5	1.45	2	0.65	1.59	0.98	0.95	1.61	0.97	1.43	0.94	1.37	1.16	1.47	1.33	1.23	0.924812	-0.112768	0.720952	0.912364
chr1	183635148	183636198	RGL1	1.45	2	0.65	1.59	0.98	0.95	1.61	0.97	1.43	0.94	1.37	1.16	1.47	1.33	1.23	0.924812	-0.112768	0.720952	0.912364
chr1	184036225	184037632	COLGALT2	3.35	1.73	2	3.59	1.96	5.8	3.52	6.52	4.9	4.7	2.49	4.85	3.66	2.53	3.92	1.54941	0.631716	0.0846246	0.781453
chr1	184051647	184051920	TSEN15	0.87	0	1.28	0.65	1.33	0	0	0.56	0.93	0	2.21	3.6	1.72	0.83	1.88	2.26506	1.17955	0.254363	0.783086
chr1	184386281	184387490	C1orf21-DT	2.53	1.77	2.52	1.59	1.41	2.87	1.8	0	2.44	2.56	0.97	2.66	2.06	1.96	2.06	1.05102	0.0717901	0.836403	0.950653
chr1	184386281	184387490	C1orf21	2.53	1.77	2.52	1.59	1.41	2.87	1.8	0	2.44	2.56	0.97	2.66	2.06	1.96	2.06	1.05102	0.0717901	0.836403	0.950653
chr1	184754118	184755304	EDEM3	0.6	1.69	3.92	1.03	0.74	0	1.41	1.55	1.39	1.11	1.15	1.04	0.69	1.6	1	0.625	-0.678072	0.385856	0.803378
chr1	184973730	184974645	NIBAN1	0.98	1.35	0.82	2.1	1.26	1.47	1.94	1.87	0.97	0.83	3.27	1.02	1.3	1.3	1.6	1.23077	0.29956	0.643345	0.889512
chr1	185045237	185046088	RNF2	1.13	0.78	1.14	1.29	0.38	1.07	1.45	0.51	1.44	0.29	0.83	0.59	1.03	0.94	0.68	0.723404	-0.467127	0.295239	0.791281
chr1	185156718	185157573	TRMT1L	1.45	0.7	1.8	1.49	1.75	0.95	2.26	1.28	1.67	2.1	3.23	1.74	0.45	1.44	1.88	1.30556	0.384664	0.508843	0.844335
chr1	185156718	185157573	SWT1	1.45	0.7	1.8	1.49	1.75	0.95	2.26	1.28	1.67	2.1	3.23	1.74	0.45	1.44	1.88	1.30556	0.384664	0.508843	0.844335
chr1	185316197	185317234	IVNS1ABP	1.29	1.16	1.41	0.93	0.6	1.1	0.99	1.9	0.76	2.01	1.06	1.66	3.28	1.08	2	1.85185	0.888969	0.141089	0.781453
chr1	186374992	186375716	TPR	0.94	0	1.09	2.13	2.68	0.9	0.97	0.97	2.36	0.87	2.47	1.33	1.84	1.37	1.63	1.18978	0.250696	0.669988	0.896077
chr1	186680679	186680949	PACERR	15.38	0	1.27	0.93	0.83	0.82	0	3.19	10.29	1.6	3.54	1.19	0.81	3.68	1.79	0.486413	-1.03975	0.558221	0.858334
chr1	192808502	192809068	RGS2	0.83	1.72	1.8	2.19	0.31	0.87	1.38	1.23	1.97	1.16	1.32	2.08	1.24	1.37	1.45	1.05839	0.0818768	0.849961	0.955464
chr1	193059091	193060141	UCHL5	0	1.58	1.22	0.82	0.35	1.01	2.28	0	0.42	2.02	0.46	2.34	2.07	0.79	1.72	2.17721	1.12248	0.125256	0.781453
chr1	193059091	193060141	RO60	0	1.58	1.22	0.82	0.35	1.01	2.28	0	0.42	2.02	0.46	2.34	2.07	0.79	1.72	2.17721	1.12248	0.125256	0.781453
chr1	193105044	193105434	GLRX2	1.2	0	1.42	0.66	1.27	0.83	0	2.48	0	1.36	0.62	1.27	1.32	0.91	1.14	1.25275	0.325095	0.485084	0.835585
chr1	193121598	193122094	CDC73	1.53	0	2.65	1.77	0.45	0.45	0	1.16	1.68	1.22	0.41	3.05	0.49	1.28	1.29	1.00781	0.0112265	0.987662	0.995773
chr1	197146148	197146861	ASPM	1.1	0.36	1.72	2.13	1.01	2.51	3.26	2.36	1.13	3	0	0	2.26	1.26	1.31	1.03968	0.0561437	0.954119	0.984735
chr1	197200875	197201589	ZBTB41	0	2.03	2.19	0.28	2.54	0.69	1.25	0	0.41	0.85	0.63	0.29	1.44	1.41	0.8	0.567376	-0.817623	0.339093	0.798085
chr1	197200875	197201589	CRB1	0	2.03	2.19	0.28	2.54	0.69	1.25	0	0.41	0.85	0.63	0.29	1.44	1.41	0.8	0.567376	-0.817623	0.339093	0.798085
chr1	197774801	197775658	DENND1B	0.47	0.95	1.36	0.91	1.07	0.97	0.68	1.03	1.16	1.49	1.34	1.12	1.01	0.95	1.24	1.30526	0.384341	0.154313	0.781453
chr1	197902458	197903169	C1orf53	0.7	0.43	1.19	1.69	1.56	1.28	0.59	1.26	0.53	0.73	0.66	1.44	0.19	1.11	0.76	0.684685	-0.546488	0.345631	0.798085
chr1	197910886	197912507	LHX9	2.28	4.43	1.51	2.06	1.4	10.67	2.84	7.97	3.9	3.21	2.98	4.53	3.57	2.34	3.57	1.52564	0.609416	0.101111	0.781453
chr1	197915930	197916259	LHX9	1.56	0.52	0.72	4.26	0	20.44	3.18	3.12	1.78	1.52	10.39	2.17	0	1.41	3.52	2.49645	1.31988	0.443298	0.81863
chr1	197917958	197918661	LHX9	0.45	2.73	2	3.06	1.19	24.11	6.33	6.58	6.53	8	6.47	3.33	4.35	1.89	5.54	2.93122	1.5515	0.0312912	0.781453
chr1	197921348	197921694	LHX9	27.27	25.15	10.08	14.88	18.38	30.43	23.53	26.32	12.26	11.11	36.11	14.63	26.32	19.15	22.04	1.15091	0.20278	0.677434	0.899464
chr1	198156766	198157712	NEK7	1.27	1.34	1.12	1.98	0.92	1.97	0.45	0.65	2.82	1.44	2.64	1.71	8.33	1.33	3.53	2.65414	1.40824	0.267311	0.784718
chr1	198159017	198159234	NEK7	0	2.03	0	2.67	3.08	1.04	0	3.57	4.35	0	2	0	0	1.56	0.5	0.320513	-1.64155	0.242219	0.782895
chr1	200035346	200035805	NR5A2	5.04	6.21	3.91	4.72	2.46	16.67	7.32	10.53	6.04	3.39	7.75	7.22	5.59	4.47	5.99	1.34004	0.422281	0.244986	0.782994
chr1	200039264	200039919	NR5A2	0.72	0.75	3.83	3.7	0.42	1.3	2.71	1.69	1.32	3.4	2.11	1.23	1.07	1.88	1.95	1.03723	0.0527414	0.943873	0.982448
chr1	200040679	200040908	NR5A2	12.61	1.35	4.85	4.44	3.42	11.67	2.6	3.08	14.84	8.82	6.92	4	5.79	5.33	6.38	1.197	0.259421	0.645899	0.889935
chr1	200041497	200041704	NR5A2	22.5	38.96	18.03	16.36	26.76	68.75	16.13	10.81	20.93	24.68	17.65	40	14.29	24.52	24.16	0.985318	-0.0213387	0.959938	0.986484
chr1	200042272	200042927	NR5A2	1.26	2.82	4.7	2.76	3.5	22.48	7.88	1.39	10.36	4.17	4.72	3.48	5.04	3.01	4.35	1.44518	0.531252	0.0834437	0.781453
chr1	200147568	200148076	NR5A2	98.29	97.63	85.46	97.02	92.96	94.37	94.13	97.81	95.94	94.63	93.03	93.16	95.21	94.27	94.01	0.997242	-0.00398445	0.918818	0.974968
chr1	200409771	200410237	ZNF281	0.27	1.46	1.19	0.51	0.92	0	0.81	0.99	0	1.18	0.29	0	0.77	0.87	0.56	0.643678	-0.635589	0.39425	0.805992
chr1	200620424	200620996	KIF14	1.08	0.84	2.39	1.33	2.71	1.17	2.12	2.97	1.83	1.86	0.39	0.89	0.73	1.67	0.97	0.580838	-0.783792	0.192246	0.781453
chr1	200669484	200670256	DDX59	2.23	2.16	0.8	0.82	1.86	1.78	1.41	0.59	1.06	1.16	1.49	2.16	0.54	1.57	1.34	0.853503	-0.228532	0.626413	0.884354
chr1	200669484	200670256	DDX59-AS1	2.23	2.16	0.8	0.82	1.86	1.78	1.41	0.59	1.06	1.16	1.49	2.16	0.54	1.57	1.34	0.853503	-0.228532	0.626413	0.884354
chr1	200739193	200739820	CAMSAP2	1.92	1.13	1.84	2.07	1.67	3.34	1.82	2.47	1.75	1.66	1.13	4.96	2.08	1.73	2.46	1.42196	0.507886	0.459207	0.82549
chr1	200873068	200874260	GPR25	9.85	41.14	15.06	21.91	22.4	44.75	41.83	35.5	34.5	44.66	23.61	56.42	15.43	22.07	35.03	1.58722	0.666504	0.286033	0.790078
chr1	200911465	200912142	INAVA	92.87	91.06	90.74	91.34	93.27	93.03	93.68	91.4	90.32	92.73	94.64	95.05	89.95	91.86	93.09	1.01339	0.0191895	0.383399	0.802076
chr1	201000495	201000810	KIF21B	95.02	92.12	94.81	91.89	91.55	91.43	95.83	87.18	94.44	86.9	92.98	90.23	96.84	93.08	91.74	0.985604	-0.02092	0.583297	0.867014
chr1	201023154	201023871	KIF21B	1.1	0.85	0.78	1.34	1.62	0.61	1.08	1.88	1.57	1.26	1.59	0	0.72	1.14	0.89	0.780702	-0.357156	0.552555	0.858174
chr1	201114330	201115439	ASCL5	16.18	17.36	7.61	12.93	12.16	18.9	11.57	23.68	19.44	12.86	16.06	11.67	14.12	13.25	13.68	1.03245	0.0460761	0.833084	0.949442
chr1	201154117	201154618	TMEM9	0.3	0.72	2.47	1.57	0.74	2.38	1.71	2.8	1.52	0.61	3.73	1.15	2.67	1.16	2.04	1.75862	0.814445	0.329968	0.798085
chr1	201170746	201171376	TMEM9	1.12	0.91	2.47	0	2.29	1.48	2.02	1.15	0.65	2.03	4.15	0.99	1.75	1.36	2.23	1.63971	0.713437	0.33053	0.798085
chr1	201226902	201227139	IGFN1	88.54	92.47	95.06	98.44	95.24	91	81.68	97.83	87.91	85.94	90.77	72.6	91.18	93.95	85.12	0.906014	-0.142395	0.132489	0.781453
chr1	201283324	201284520	PKP1	14.87	35.44	18.68	41.89	22.19	34.07	20.56	36.65	37.44	28.93	35.25	24.59	22.86	26.61	27.91	1.04885	0.0688139	0.832334	0.94931
[truncated: 23,613 more rows]
